# Supplementary material for: On the identity of a U.S. intercepted Conotrachelus Dejean (Coleoptera: Curculionidae) with avocado (Persea americana)
Source: Biodivers Data J. 2018 Nov 2;(6):e26362. doi: 10.3897/BDJ.6.e26362 (PMC6226545; doi:10.3897/BDJ.6.e26362)
Supplement: XML Treatment for Conotrachelus lobatus [file BDJ.6.e26362-treatment1.xml]

<!DOCTYPE tp:taxon-treatment
  PUBLIC "-//TaxonX//DTD Taxonomic Treatment Publishing DTD v0 20100105//EN" "tax-treatment-NSO.dtd">
<tp:taxon-treatment xmlns:tp="http://www.plazi.org/taxpub"><tp:treatment-meta><mixed-citation publication-type="journal"><person-group><name><surname>Chamorro</surname><given-names>Maria Lourdes</given-names></name><name><surname>Barclay</surname><given-names>Maxwell V. L.</given-names></name></person-group><article-title>On the identity of a U.S. intercepted <italic><tp:taxon-name><tp:taxon-name-part taxon-name-part-type="genus" reg="Conotrachelus">Conotrachelus</tp:taxon-name-part></tp:taxon-name></italic> Dejean (<tp:taxon-name><tp:taxon-name-part taxon-name-part-type="order">Coleoptera</tp:taxon-name-part></tp:taxon-name>: <tp:taxon-name><tp:taxon-name-part taxon-name-part-type="family">Curculionidae</tp:taxon-name-part></tp:taxon-name>) with avocado (<italic><tp:taxon-name><tp:taxon-name-part taxon-name-part-type="genus" reg="Persea">Persea</tp:taxon-name-part> <tp:taxon-name-part taxon-name-part-type="species" reg="americana">americana</tp:taxon-name-part></tp:taxon-name></italic>)</article-title><source>Biodivers Data J</source><day>02</day><month>11</month><year>2018</year><volume>2018</volume><issue>6</issue><pub-id pub-id-type="doi">10.3897/BDJ.6.e26362</pub-id></mixed-citation></tp:treatment-meta><tp:nomenclature><tp:taxon-name><tp:taxon-name-part taxon-name-part-type="genus">Conotrachelus</tp:taxon-name-part> <tp:taxon-name-part taxon-name-part-type="species">lobatus</tp:taxon-name-part><object-id xmlns:xlink="http://www.w3.org/1999/xlink" xlink:type="simple" object-id-type="BHL">http://www.biodiversitylibrary.org/item/14609#page/419/mode/1up</object-id></tp:taxon-name><tp:taxon-authority>Champion, 1904</tp:taxon-authority><tp:nomenclature-citation-list><tp:nomenclature-citation><tp:taxon-name><tp:taxon-name-part taxon-name-part-type="genus" reg="Conotrachelus">Conotrachelus</tp:taxon-name-part> <tp:taxon-name-part taxon-name-part-type="species" reg="lobatus">lobatus</tp:taxon-name-part></tp:taxon-name><comment> Champion, 1904 – <xref ref-type="bibr" rid="B3711757">Champion 1904</xref>: 405. Lectotype here designated. [Type locality: Mexico, Ventanas in Durango; BMNH; male, female]. – <xref ref-type="bibr" rid="B3637991">O'Brien and Wibmer 1982</xref>: 130 [annotated checklist]. – <xref ref-type="bibr" rid="B3468091">Salas-Araiza et al. 2001</xref>: 52 [regional checklist].</comment></tp:nomenclature-citation></tp:nomenclature-citation-list></tp:nomenclature><tp:treatment-sec sec-type="materials"><title>Materials</title><list list-type="alpha-lower" list-content="occurrences"><list-item><p><bold>Type status:</bold> <named-content xmlns:xlink="http://www.w3.org/1999/xlink" content-type="dwc:typeStatus" xlink:type="simple">Lectotype</named-content>. <bold>Occurrence:</bold> catalogNumber: <named-content xmlns:xlink="http://www.w3.org/1999/xlink" content-type="dwc:catalogNumber" xlink:type="simple">NHMUK010801255</named-content>; sex: <named-content xmlns:xlink="http://www.w3.org/1999/xlink" content-type="dwc:sex" xlink:type="simple">male</named-content>; otherCatalogNumbers: <named-content xmlns:xlink="http://www.w3.org/1999/xlink" content-type="dwc:otherCatalogNumbers" xlink:type="simple">BMNH(E)#715649</named-content>; <bold>Taxon:</bold> scientificName: <named-content xmlns:xlink="http://www.w3.org/1999/xlink" content-type="dwc:scientificName" xlink:type="simple"><tp:taxon-name><tp:taxon-name-part taxon-name-part-type="genus" reg="Conotrachelus">Conotrachelus</tp:taxon-name-part> <tp:taxon-name-part taxon-name-part-type="species" reg="lobatus">lobatus</tp:taxon-name-part></tp:taxon-name> Champion, 1904</named-content>; <bold>Location:</bold> country: <named-content xmlns:xlink="http://www.w3.org/1999/xlink" content-type="dwc:country" xlink:type="simple">Mexico</named-content>; stateProvince: <named-content xmlns:xlink="http://www.w3.org/1999/xlink" content-type="dwc:stateProvince" xlink:type="simple">Durango</named-content>; locality: <named-content xmlns:xlink="http://www.w3.org/1999/xlink" content-type="dwc:locality" xlink:type="simple">Villa Corona</named-content>; verbatimLocality: <named-content xmlns:xlink="http://www.w3.org/1999/xlink" content-type="dwc:verbatimLocality" xlink:type="simple">Ventanas in Durango</named-content>; maximumElevationInMeters: <named-content xmlns:xlink="http://www.w3.org/1999/xlink" content-type="dwc:maximumElevationInMeters" xlink:type="simple">623.63m</named-content>; locationAccordingTo: <named-content xmlns:xlink="http://www.w3.org/1999/xlink" content-type="dwc:locationAccordingTo" xlink:type="simple">Selander and Vaurie 1962</named-content>; locationRemarks: <named-content xmlns:xlink="http://www.w3.org/1999/xlink" content-type="dwc:locationRemarks" xlink:type="simple">"Village on the Río del Presidio 115 km west-southwest of the city of Durango, Durango, and 100km north-east of Mazatlán, Sinaloa; 2046 feet; 23°52', 105°47'."</named-content>; decimalLatitude: <named-content xmlns:xlink="http://www.w3.org/1999/xlink" content-type="dwc:decimalLatitude" xlink:type="simple">23.878621</named-content>; decimalLongitude: <named-content xmlns:xlink="http://www.w3.org/1999/xlink" content-type="dwc:decimalLongitude" xlink:type="simple">-105.773658</named-content>; georeferencedBy: <named-content xmlns:xlink="http://www.w3.org/1999/xlink" content-type="dwc:georeferencedBy" xlink:type="simple">ML Chamorro (USNM)</named-content>; georeferenceSources: <named-content xmlns:xlink="http://www.w3.org/1999/xlink" content-type="dwc:georeferenceSources" xlink:type="simple">Google Maps 2017</named-content>; <bold>Identification:</bold> identifiedBy: <named-content xmlns:xlink="http://www.w3.org/1999/xlink" content-type="dwc:identifiedBy" xlink:type="simple">George Charles Champion</named-content>; dateIdentified: <named-content xmlns:xlink="http://www.w3.org/1999/xlink" content-type="dwc:dateIdentified" xlink:type="simple">1904</named-content>; <bold>Event:</bold> eventRemarks: <named-content xmlns:xlink="http://www.w3.org/1999/xlink" content-type="dwc:eventRemarks" xlink:type="simple">Höge</named-content>; <bold>Record Level:</bold> institutionID: <named-content xmlns:xlink="http://www.w3.org/1999/xlink" content-type="dwc:institutionID" xlink:type="simple">BMNH</named-content>; institutionCode: <named-content xmlns:xlink="http://www.w3.org/1999/xlink" content-type="dwc:institutionCode" xlink:type="simple">BMNH</named-content>; collectionCode: <named-content xmlns:xlink="http://www.w3.org/1999/xlink" content-type="dwc:collectionCode" xlink:type="simple">Entomology, B.C.A. Col. iv.4</named-content>; ownerInstitutionCode: <named-content xmlns:xlink="http://www.w3.org/1999/xlink" content-type="dwc:ownerInstitutionCode" xlink:type="simple">BMNH</named-content>; basisOfRecord: <named-content xmlns:xlink="http://www.w3.org/1999/xlink" content-type="dwc:basisOfRecord" xlink:type="simple">PreservedSpecimen</named-content></p></list-item><list-item><p><bold>Type status:</bold> <named-content xmlns:xlink="http://www.w3.org/1999/xlink" content-type="dwc:typeStatus" xlink:type="simple">Paralectotype</named-content>. <bold>Occurrence:</bold> catalogNumber: <named-content xmlns:xlink="http://www.w3.org/1999/xlink" content-type="dwc:catalogNumber" xlink:type="simple">NHMUK010801256</named-content>; sex: <named-content xmlns:xlink="http://www.w3.org/1999/xlink" content-type="dwc:sex" xlink:type="simple">female</named-content>; <bold>Taxon:</bold> scientificName: <named-content xmlns:xlink="http://www.w3.org/1999/xlink" content-type="dwc:scientificName" xlink:type="simple"><tp:taxon-name><tp:taxon-name-part taxon-name-part-type="genus" reg="Conotrachelus">Conotrachelus</tp:taxon-name-part> <tp:taxon-name-part taxon-name-part-type="species" reg="lobatus">lobatus</tp:taxon-name-part></tp:taxon-name> Champion, 1904</named-content>; <bold>Location:</bold> country: <named-content xmlns:xlink="http://www.w3.org/1999/xlink" content-type="dwc:country" xlink:type="simple">Mexico</named-content>; stateProvince: <named-content xmlns:xlink="http://www.w3.org/1999/xlink" content-type="dwc:stateProvince" xlink:type="simple">Durango</named-content>; locality: <named-content xmlns:xlink="http://www.w3.org/1999/xlink" content-type="dwc:locality" xlink:type="simple">Villa Corona</named-content>; verbatimLocality: <named-content xmlns:xlink="http://www.w3.org/1999/xlink" content-type="dwc:verbatimLocality" xlink:type="simple">Ventanas, Durango</named-content>; maximumElevationInMeters: <named-content xmlns:xlink="http://www.w3.org/1999/xlink" content-type="dwc:maximumElevationInMeters" xlink:type="simple">623.63m</named-content>; locationAccordingTo: <named-content xmlns:xlink="http://www.w3.org/1999/xlink" content-type="dwc:locationAccordingTo" xlink:type="simple">Selander and Vaurie 1962</named-content>; locationRemarks: <named-content xmlns:xlink="http://www.w3.org/1999/xlink" content-type="dwc:locationRemarks" xlink:type="simple">"Village on the Río del Presidio 115 km west-southwest of the city of Durango, Durango, and 100km north-east of Mazatlán, Sinaloa; 2046 feet; 23°52', 105°47'."</named-content>; decimalLatitude: <named-content xmlns:xlink="http://www.w3.org/1999/xlink" content-type="dwc:decimalLatitude" xlink:type="simple">23.878621</named-content>; decimalLongitude: <named-content xmlns:xlink="http://www.w3.org/1999/xlink" content-type="dwc:decimalLongitude" xlink:type="simple">-105.773658</named-content>; georeferencedBy: <named-content xmlns:xlink="http://www.w3.org/1999/xlink" content-type="dwc:georeferencedBy" xlink:type="simple">ML Chamorro (USNM)</named-content>; georeferenceSources: <named-content xmlns:xlink="http://www.w3.org/1999/xlink" content-type="dwc:georeferenceSources" xlink:type="simple">Google Maps 2017</named-content>; <bold>Identification:</bold> identifiedBy: <named-content xmlns:xlink="http://www.w3.org/1999/xlink" content-type="dwc:identifiedBy" xlink:type="simple">George Charles Champion</named-content>; dateIdentified: <named-content xmlns:xlink="http://www.w3.org/1999/xlink" content-type="dwc:dateIdentified" xlink:type="simple">1904</named-content>; <bold>Event:</bold> eventRemarks: <named-content xmlns:xlink="http://www.w3.org/1999/xlink" content-type="dwc:eventRemarks" xlink:type="simple">Höge</named-content>; <bold>Record Level:</bold> institutionID: <named-content xmlns:xlink="http://www.w3.org/1999/xlink" content-type="dwc:institutionID" xlink:type="simple">BMNH</named-content>; institutionCode: <named-content xmlns:xlink="http://www.w3.org/1999/xlink" content-type="dwc:institutionCode" xlink:type="simple">BMNH</named-content>; collectionCode: <named-content xmlns:xlink="http://www.w3.org/1999/xlink" content-type="dwc:collectionCode" xlink:type="simple">Entomology, B.C.A. Col. iv.4</named-content>; ownerInstitutionCode: <named-content xmlns:xlink="http://www.w3.org/1999/xlink" content-type="dwc:ownerInstitutionCode" xlink:type="simple">BMNH</named-content>; basisOfRecord: <named-content xmlns:xlink="http://www.w3.org/1999/xlink" content-type="dwc:basisOfRecord" xlink:type="simple">PreservedSpecimen</named-content></p></list-item><list-item><p><bold>Type status:</bold> <named-content xmlns:xlink="http://www.w3.org/1999/xlink" content-type="dwc:typeStatus" xlink:type="simple">Paralectotype</named-content>. <bold>Occurrence:</bold> catalogNumber: <named-content xmlns:xlink="http://www.w3.org/1999/xlink" content-type="dwc:catalogNumber" xlink:type="simple">NHMUK010801257</named-content>; sex: <named-content xmlns:xlink="http://www.w3.org/1999/xlink" content-type="dwc:sex" xlink:type="simple">female</named-content>; disposition: <named-content xmlns:xlink="http://www.w3.org/1999/xlink" content-type="dwc:disposition" xlink:type="simple">BMNH</named-content>; <bold>Taxon:</bold> scientificName: <named-content xmlns:xlink="http://www.w3.org/1999/xlink" content-type="dwc:scientificName" xlink:type="simple"><tp:taxon-name><tp:taxon-name-part taxon-name-part-type="genus" reg="Conotrachelus">Conotrachelus</tp:taxon-name-part> <tp:taxon-name-part taxon-name-part-type="species" reg="lobatus">lobatus</tp:taxon-name-part></tp:taxon-name> Champion, 1904</named-content>; <bold>Location:</bold> country: <named-content xmlns:xlink="http://www.w3.org/1999/xlink" content-type="dwc:country" xlink:type="simple">Mexico</named-content>; stateProvince: <named-content xmlns:xlink="http://www.w3.org/1999/xlink" content-type="dwc:stateProvince" xlink:type="simple">Durango</named-content>; locality: <named-content xmlns:xlink="http://www.w3.org/1999/xlink" content-type="dwc:locality" xlink:type="simple">Villa Corona</named-content>; verbatimLocality: <named-content xmlns:xlink="http://www.w3.org/1999/xlink" content-type="dwc:verbatimLocality" xlink:type="simple">Ventanas, Durango</named-content>; maximumElevationInMeters: <named-content xmlns:xlink="http://www.w3.org/1999/xlink" content-type="dwc:maximumElevationInMeters" xlink:type="simple">623.63m</named-content>; locationAccordingTo: <named-content xmlns:xlink="http://www.w3.org/1999/xlink" content-type="dwc:locationAccordingTo" xlink:type="simple">Selander and Vaurie 1962</named-content>; locationRemarks: <named-content xmlns:xlink="http://www.w3.org/1999/xlink" content-type="dwc:locationRemarks" xlink:type="simple">"Village on the Río del Presidio 115 km west-southwest of the city of Durango, Durango, and 100km north-east of Mazatlán, Sinaloa; 2046 feet; 23°52', 105°47'."</named-content>; decimalLatitude: <named-content xmlns:xlink="http://www.w3.org/1999/xlink" content-type="dwc:decimalLatitude" xlink:type="simple">23.878621</named-content>; decimalLongitude: <named-content xmlns:xlink="http://www.w3.org/1999/xlink" content-type="dwc:decimalLongitude" xlink:type="simple">-105.773658</named-content>; georeferencedBy: <named-content xmlns:xlink="http://www.w3.org/1999/xlink" content-type="dwc:georeferencedBy" xlink:type="simple">ML Chamorro (USNM)</named-content>; georeferenceSources: <named-content xmlns:xlink="http://www.w3.org/1999/xlink" content-type="dwc:georeferenceSources" xlink:type="simple">Google Maps 2017</named-content>; <bold>Identification:</bold> identifiedBy: <named-content xmlns:xlink="http://www.w3.org/1999/xlink" content-type="dwc:identifiedBy" xlink:type="simple">George Charles Champion</named-content>; dateIdentified: <named-content xmlns:xlink="http://www.w3.org/1999/xlink" content-type="dwc:dateIdentified" xlink:type="simple">1904</named-content>; <bold>Event:</bold> eventRemarks: <named-content xmlns:xlink="http://www.w3.org/1999/xlink" content-type="dwc:eventRemarks" xlink:type="simple">Höge</named-content>; <bold>Record Level:</bold> institutionID: <named-content xmlns:xlink="http://www.w3.org/1999/xlink" content-type="dwc:institutionID" xlink:type="simple">BMNH</named-content>; institutionCode: <named-content xmlns:xlink="http://www.w3.org/1999/xlink" content-type="dwc:institutionCode" xlink:type="simple">BMNH</named-content>; collectionCode: <named-content xmlns:xlink="http://www.w3.org/1999/xlink" content-type="dwc:collectionCode" xlink:type="simple">Entomology, B.C.A. Col. iv.4</named-content>; ownerInstitutionCode: <named-content xmlns:xlink="http://www.w3.org/1999/xlink" content-type="dwc:ownerInstitutionCode" xlink:type="simple">BMNH</named-content>; basisOfRecord: <named-content xmlns:xlink="http://www.w3.org/1999/xlink" content-type="dwc:basisOfRecord" xlink:type="simple">PreservedSpecimen</named-content></p></list-item><list-item><p><bold>Type status:</bold> <named-content xmlns:xlink="http://www.w3.org/1999/xlink" content-type="dwc:typeStatus" xlink:type="simple">Other material</named-content>. <bold>Occurrence:</bold> catalogNumber: <named-content xmlns:xlink="http://www.w3.org/1999/xlink" content-type="dwc:catalogNumber" xlink:type="simple">USNMENT01448049</named-content>; sex: <named-content xmlns:xlink="http://www.w3.org/1999/xlink" content-type="dwc:sex" xlink:type="simple">male</named-content>; disposition: <named-content xmlns:xlink="http://www.w3.org/1999/xlink" content-type="dwc:disposition" xlink:type="simple">dissected male</named-content>; <bold>Location:</bold> higherGeography: <named-content xmlns:xlink="http://www.w3.org/1999/xlink" content-type="dwc:higherGeography" xlink:type="simple">North America</named-content>; verbatimLocality: <named-content xmlns:xlink="http://www.w3.org/1999/xlink" content-type="dwc:verbatimLocality" xlink:type="simple">Intercepted on Carica papaya at Pharr CBP [origin not disclosed]</named-content>; <bold>Event:</bold> eventDate: <named-content xmlns:xlink="http://www.w3.org/1999/xlink" content-type="dwc:eventDate" xlink:type="simple">2016-07-07</named-content></p></list-item><list-item><p><bold>Type status:</bold> <named-content xmlns:xlink="http://www.w3.org/1999/xlink" content-type="dwc:typeStatus" xlink:type="simple">Other material</named-content>. <bold>Occurrence:</bold> catalogNumber: <named-content xmlns:xlink="http://www.w3.org/1999/xlink" content-type="dwc:catalogNumber" xlink:type="simple">USNMENT01448048</named-content>; sex: <named-content xmlns:xlink="http://www.w3.org/1999/xlink" content-type="dwc:sex" xlink:type="simple">male</named-content>; <bold>Location:</bold> country: <named-content xmlns:xlink="http://www.w3.org/1999/xlink" content-type="dwc:country" xlink:type="simple">Mexico</named-content>; stateProvince: <named-content xmlns:xlink="http://www.w3.org/1999/xlink" content-type="dwc:stateProvince" xlink:type="simple">Durango</named-content>; locality: <named-content xmlns:xlink="http://www.w3.org/1999/xlink" content-type="dwc:locality" xlink:type="simple">El Salto</named-content>; decimalLatitude: <named-content xmlns:xlink="http://www.w3.org/1999/xlink" content-type="dwc:decimalLatitude" xlink:type="simple">23.780885</named-content>; decimalLongitude: <named-content xmlns:xlink="http://www.w3.org/1999/xlink" content-type="dwc:decimalLongitude" xlink:type="simple">-105.352092</named-content>; georeferencedBy: <named-content xmlns:xlink="http://www.w3.org/1999/xlink" content-type="dwc:georeferencedBy" xlink:type="simple">ML Chamorro</named-content>; georeferenceProtocol: <named-content xmlns:xlink="http://www.w3.org/1999/xlink" content-type="dwc:georeferenceProtocol" xlink:type="simple">Google maps</named-content>; georeferenceRemarks: <named-content xmlns:xlink="http://www.w3.org/1999/xlink" content-type="dwc:georeferenceRemarks" xlink:type="simple">Random point within El Salto</named-content>; <bold>Identification:</bold> identifiedBy: <named-content xmlns:xlink="http://www.w3.org/1999/xlink" content-type="dwc:identifiedBy" xlink:type="simple">ML Chamorro</named-content>; dateIdentified: <named-content xmlns:xlink="http://www.w3.org/1999/xlink" content-type="dwc:dateIdentified" xlink:type="simple">2018</named-content>; <bold>Event:</bold> eventDate: <named-content xmlns:xlink="http://www.w3.org/1999/xlink" content-type="dwc:eventDate" xlink:type="simple">1968-07-07</named-content>; eventRemarks: <named-content xmlns:xlink="http://www.w3.org/1999/xlink" content-type="dwc:eventRemarks" xlink:type="simple">Collectors GHalffter, PReyes C</named-content>; <bold>Record Level:</bold> institutionID: <named-content xmlns:xlink="http://www.w3.org/1999/xlink" content-type="dwc:institutionID" xlink:type="simple">USNM</named-content></p></list-item><list-item><p><bold>Type status:</bold> <named-content xmlns:xlink="http://www.w3.org/1999/xlink" content-type="dwc:typeStatus" xlink:type="simple">Other material</named-content>. <bold>Occurrence:</bold> catalogNumber: <named-content xmlns:xlink="http://www.w3.org/1999/xlink" content-type="dwc:catalogNumber" xlink:type="simple">USNMENT01448045</named-content>; sex: <named-content xmlns:xlink="http://www.w3.org/1999/xlink" content-type="dwc:sex" xlink:type="simple">male</named-content>; <bold>Location:</bold> country: <named-content xmlns:xlink="http://www.w3.org/1999/xlink" content-type="dwc:country" xlink:type="simple">Mexico</named-content>; stateProvince: <named-content xmlns:xlink="http://www.w3.org/1999/xlink" content-type="dwc:stateProvince" xlink:type="simple">Durango</named-content>; locality: <named-content xmlns:xlink="http://www.w3.org/1999/xlink" content-type="dwc:locality" xlink:type="simple">El Salto</named-content>; decimalLatitude: <named-content xmlns:xlink="http://www.w3.org/1999/xlink" content-type="dwc:decimalLatitude" xlink:type="simple">23.780885</named-content>; decimalLongitude: <named-content xmlns:xlink="http://www.w3.org/1999/xlink" content-type="dwc:decimalLongitude" xlink:type="simple">-105.352092</named-content>; georeferencedBy: <named-content xmlns:xlink="http://www.w3.org/1999/xlink" content-type="dwc:georeferencedBy" xlink:type="simple">ML Chamorro</named-content>; georeferenceProtocol: <named-content xmlns:xlink="http://www.w3.org/1999/xlink" content-type="dwc:georeferenceProtocol" xlink:type="simple">Google maps</named-content>; georeferenceRemarks: <named-content xmlns:xlink="http://www.w3.org/1999/xlink" content-type="dwc:georeferenceRemarks" xlink:type="simple">Random point within El Salto</named-content>; <bold>Identification:</bold> identifiedBy: <named-content xmlns:xlink="http://www.w3.org/1999/xlink" content-type="dwc:identifiedBy" xlink:type="simple">ML Chamorro</named-content>; dateIdentified: <named-content xmlns:xlink="http://www.w3.org/1999/xlink" content-type="dwc:dateIdentified" xlink:type="simple">2018</named-content>; <bold>Event:</bold> eventDate: <named-content xmlns:xlink="http://www.w3.org/1999/xlink" content-type="dwc:eventDate" xlink:type="simple">1968-07-07</named-content>; eventRemarks: <named-content xmlns:xlink="http://www.w3.org/1999/xlink" content-type="dwc:eventRemarks" xlink:type="simple">Collectors GHalffter, PReyes C</named-content>; <bold>Record Level:</bold> institutionID: <named-content xmlns:xlink="http://www.w3.org/1999/xlink" content-type="dwc:institutionID" xlink:type="simple">USNM</named-content></p></list-item><list-item><p><bold>Type status:</bold> <named-content xmlns:xlink="http://www.w3.org/1999/xlink" content-type="dwc:typeStatus" xlink:type="simple">Other material</named-content>. <bold>Occurrence:</bold> catalogNumber: <named-content xmlns:xlink="http://www.w3.org/1999/xlink" content-type="dwc:catalogNumber" xlink:type="simple">USNMENT01448046</named-content>; sex: <named-content xmlns:xlink="http://www.w3.org/1999/xlink" content-type="dwc:sex" xlink:type="simple">male</named-content>; <bold>Location:</bold> country: <named-content xmlns:xlink="http://www.w3.org/1999/xlink" content-type="dwc:country" xlink:type="simple">Mexico</named-content>; stateProvince: <named-content xmlns:xlink="http://www.w3.org/1999/xlink" content-type="dwc:stateProvince" xlink:type="simple">Durango</named-content>; locality: <named-content xmlns:xlink="http://www.w3.org/1999/xlink" content-type="dwc:locality" xlink:type="simple">El Salto</named-content>; decimalLatitude: <named-content xmlns:xlink="http://www.w3.org/1999/xlink" content-type="dwc:decimalLatitude" xlink:type="simple">23.780885</named-content>; decimalLongitude: <named-content xmlns:xlink="http://www.w3.org/1999/xlink" content-type="dwc:decimalLongitude" xlink:type="simple">-105.352092</named-content>; georeferencedBy: <named-content xmlns:xlink="http://www.w3.org/1999/xlink" content-type="dwc:georeferencedBy" xlink:type="simple">ML Chamorro</named-content>; georeferenceProtocol: <named-content xmlns:xlink="http://www.w3.org/1999/xlink" content-type="dwc:georeferenceProtocol" xlink:type="simple">Google maps</named-content>; georeferenceRemarks: <named-content xmlns:xlink="http://www.w3.org/1999/xlink" content-type="dwc:georeferenceRemarks" xlink:type="simple">Random point within El Salto</named-content>; <bold>Identification:</bold> identifiedBy: <named-content xmlns:xlink="http://www.w3.org/1999/xlink" content-type="dwc:identifiedBy" xlink:type="simple">ML Chamorro</named-content>; dateIdentified: <named-content xmlns:xlink="http://www.w3.org/1999/xlink" content-type="dwc:dateIdentified" xlink:type="simple">2018</named-content>; <bold>Event:</bold> eventDate: <named-content xmlns:xlink="http://www.w3.org/1999/xlink" content-type="dwc:eventDate" xlink:type="simple">1968-07-07</named-content>; eventRemarks: <named-content xmlns:xlink="http://www.w3.org/1999/xlink" content-type="dwc:eventRemarks" xlink:type="simple">Collectors GHalffter, PReyes C</named-content>; <bold>Record Level:</bold> institutionID: <named-content xmlns:xlink="http://www.w3.org/1999/xlink" content-type="dwc:institutionID" xlink:type="simple">USNM</named-content></p></list-item><list-item><p><bold>Type status:</bold> <named-content xmlns:xlink="http://www.w3.org/1999/xlink" content-type="dwc:typeStatus" xlink:type="simple">Other material</named-content>. <bold>Occurrence:</bold> catalogNumber: <named-content xmlns:xlink="http://www.w3.org/1999/xlink" content-type="dwc:catalogNumber" xlink:type="simple">USNMENT01448121</named-content>; sex: <named-content xmlns:xlink="http://www.w3.org/1999/xlink" content-type="dwc:sex" xlink:type="simple">male</named-content>; <bold>Location:</bold> country: <named-content xmlns:xlink="http://www.w3.org/1999/xlink" content-type="dwc:country" xlink:type="simple">Mexico</named-content>; stateProvince: <named-content xmlns:xlink="http://www.w3.org/1999/xlink" content-type="dwc:stateProvince" xlink:type="simple">Durango</named-content>; locality: <named-content xmlns:xlink="http://www.w3.org/1999/xlink" content-type="dwc:locality" xlink:type="simple">El Salto</named-content>; decimalLatitude: <named-content xmlns:xlink="http://www.w3.org/1999/xlink" content-type="dwc:decimalLatitude" xlink:type="simple">23.780885</named-content>; decimalLongitude: <named-content xmlns:xlink="http://www.w3.org/1999/xlink" content-type="dwc:decimalLongitude" xlink:type="simple">-105.352092</named-content>; georeferencedBy: <named-content xmlns:xlink="http://www.w3.org/1999/xlink" content-type="dwc:georeferencedBy" xlink:type="simple">ML Chamorro</named-content>; georeferenceProtocol: <named-content xmlns:xlink="http://www.w3.org/1999/xlink" content-type="dwc:georeferenceProtocol" xlink:type="simple">Google maps</named-content>; georeferenceRemarks: <named-content xmlns:xlink="http://www.w3.org/1999/xlink" content-type="dwc:georeferenceRemarks" xlink:type="simple">Random point within El Salto</named-content>; <bold>Identification:</bold> identifiedBy: <named-content xmlns:xlink="http://www.w3.org/1999/xlink" content-type="dwc:identifiedBy" xlink:type="simple">ML Chamorro</named-content>; dateIdentified: <named-content xmlns:xlink="http://www.w3.org/1999/xlink" content-type="dwc:dateIdentified" xlink:type="simple">2018</named-content>; <bold>Event:</bold> eventDate: <named-content xmlns:xlink="http://www.w3.org/1999/xlink" content-type="dwc:eventDate" xlink:type="simple">1968-07-07</named-content>; eventRemarks: <named-content xmlns:xlink="http://www.w3.org/1999/xlink" content-type="dwc:eventRemarks" xlink:type="simple">Collectors GHalffter, PReyes C</named-content>; <bold>Record Level:</bold> institutionID: <named-content xmlns:xlink="http://www.w3.org/1999/xlink" content-type="dwc:institutionID" xlink:type="simple">USNM</named-content></p></list-item><list-item><p><bold>Type status:</bold> <named-content xmlns:xlink="http://www.w3.org/1999/xlink" content-type="dwc:typeStatus" xlink:type="simple">Other material</named-content>. <bold>Occurrence:</bold> catalogNumber: <named-content xmlns:xlink="http://www.w3.org/1999/xlink" content-type="dwc:catalogNumber" xlink:type="simple">USNMENT01448122</named-content>; sex: <named-content xmlns:xlink="http://www.w3.org/1999/xlink" content-type="dwc:sex" xlink:type="simple">male</named-content>; <bold>Location:</bold> country: <named-content xmlns:xlink="http://www.w3.org/1999/xlink" content-type="dwc:country" xlink:type="simple">Mexico</named-content>; stateProvince: <named-content xmlns:xlink="http://www.w3.org/1999/xlink" content-type="dwc:stateProvince" xlink:type="simple">Durango</named-content>; locality: <named-content xmlns:xlink="http://www.w3.org/1999/xlink" content-type="dwc:locality" xlink:type="simple">El Salto</named-content>; decimalLatitude: <named-content xmlns:xlink="http://www.w3.org/1999/xlink" content-type="dwc:decimalLatitude" xlink:type="simple">23.780885</named-content>; decimalLongitude: <named-content xmlns:xlink="http://www.w3.org/1999/xlink" content-type="dwc:decimalLongitude" xlink:type="simple">-105.352092</named-content>; georeferencedBy: <named-content xmlns:xlink="http://www.w3.org/1999/xlink" content-type="dwc:georeferencedBy" xlink:type="simple">ML Chamorro</named-content>; georeferenceProtocol: <named-content xmlns:xlink="http://www.w3.org/1999/xlink" content-type="dwc:georeferenceProtocol" xlink:type="simple">Google maps</named-content>; georeferenceRemarks: <named-content xmlns:xlink="http://www.w3.org/1999/xlink" content-type="dwc:georeferenceRemarks" xlink:type="simple">Random point within El Salto</named-content>; <bold>Identification:</bold> identifiedBy: <named-content xmlns:xlink="http://www.w3.org/1999/xlink" content-type="dwc:identifiedBy" xlink:type="simple">ML Chamorro</named-content>; dateIdentified: <named-content xmlns:xlink="http://www.w3.org/1999/xlink" content-type="dwc:dateIdentified" xlink:type="simple">2018</named-content>; <bold>Event:</bold> eventDate: <named-content xmlns:xlink="http://www.w3.org/1999/xlink" content-type="dwc:eventDate" xlink:type="simple">1968-07-07</named-content>; eventRemarks: <named-content xmlns:xlink="http://www.w3.org/1999/xlink" content-type="dwc:eventRemarks" xlink:type="simple">Collectors GHalffter, PReyes C</named-content>; <bold>Record Level:</bold> institutionID: <named-content xmlns:xlink="http://www.w3.org/1999/xlink" content-type="dwc:institutionID" xlink:type="simple">USNM</named-content></p></list-item><list-item><p><bold>Type status:</bold> <named-content xmlns:xlink="http://www.w3.org/1999/xlink" content-type="dwc:typeStatus" xlink:type="simple">Other material</named-content>. <bold>Occurrence:</bold> catalogNumber: <named-content xmlns:xlink="http://www.w3.org/1999/xlink" content-type="dwc:catalogNumber" xlink:type="simple">USNMENT01448123</named-content>; sex: <named-content xmlns:xlink="http://www.w3.org/1999/xlink" content-type="dwc:sex" xlink:type="simple">male</named-content>; <bold>Location:</bold> country: <named-content xmlns:xlink="http://www.w3.org/1999/xlink" content-type="dwc:country" xlink:type="simple">Mexico</named-content>; stateProvince: <named-content xmlns:xlink="http://www.w3.org/1999/xlink" content-type="dwc:stateProvince" xlink:type="simple">Durango</named-content>; locality: <named-content xmlns:xlink="http://www.w3.org/1999/xlink" content-type="dwc:locality" xlink:type="simple">El Salto</named-content>; decimalLatitude: <named-content xmlns:xlink="http://www.w3.org/1999/xlink" content-type="dwc:decimalLatitude" xlink:type="simple">23.780885</named-content>; decimalLongitude: <named-content xmlns:xlink="http://www.w3.org/1999/xlink" content-type="dwc:decimalLongitude" xlink:type="simple">-105.352092</named-content>; georeferencedBy: <named-content xmlns:xlink="http://www.w3.org/1999/xlink" content-type="dwc:georeferencedBy" xlink:type="simple">ML Chamorro</named-content>; georeferenceProtocol: <named-content xmlns:xlink="http://www.w3.org/1999/xlink" content-type="dwc:georeferenceProtocol" xlink:type="simple">Google maps</named-content>; georeferenceRemarks: <named-content xmlns:xlink="http://www.w3.org/1999/xlink" content-type="dwc:georeferenceRemarks" xlink:type="simple">Random point within El Salto</named-content>; <bold>Identification:</bold> identifiedBy: <named-content xmlns:xlink="http://www.w3.org/1999/xlink" content-type="dwc:identifiedBy" xlink:type="simple">ML Chamorro</named-content>; dateIdentified: <named-content xmlns:xlink="http://www.w3.org/1999/xlink" content-type="dwc:dateIdentified" xlink:type="simple">2018</named-content>; <bold>Event:</bold> eventDate: <named-content xmlns:xlink="http://www.w3.org/1999/xlink" content-type="dwc:eventDate" xlink:type="simple">1968-07-07</named-content>; eventRemarks: <named-content xmlns:xlink="http://www.w3.org/1999/xlink" content-type="dwc:eventRemarks" xlink:type="simple">Collectors GHalffter, PReyes C</named-content>; <bold>Record Level:</bold> institutionID: <named-content xmlns:xlink="http://www.w3.org/1999/xlink" content-type="dwc:institutionID" xlink:type="simple">USNM</named-content></p></list-item><list-item><p><bold>Type status:</bold> <named-content xmlns:xlink="http://www.w3.org/1999/xlink" content-type="dwc:typeStatus" xlink:type="simple">Other material</named-content>. <bold>Occurrence:</bold> catalogNumber: <named-content xmlns:xlink="http://www.w3.org/1999/xlink" content-type="dwc:catalogNumber" xlink:type="simple">USNMENT01448124</named-content>; sex: <named-content xmlns:xlink="http://www.w3.org/1999/xlink" content-type="dwc:sex" xlink:type="simple">male</named-content>; <bold>Location:</bold> country: <named-content xmlns:xlink="http://www.w3.org/1999/xlink" content-type="dwc:country" xlink:type="simple">Mexico</named-content>; stateProvince: <named-content xmlns:xlink="http://www.w3.org/1999/xlink" content-type="dwc:stateProvince" xlink:type="simple">Durango</named-content>; locality: <named-content xmlns:xlink="http://www.w3.org/1999/xlink" content-type="dwc:locality" xlink:type="simple">El Salto</named-content>; decimalLatitude: <named-content xmlns:xlink="http://www.w3.org/1999/xlink" content-type="dwc:decimalLatitude" xlink:type="simple">23.780885</named-content>; decimalLongitude: <named-content xmlns:xlink="http://www.w3.org/1999/xlink" content-type="dwc:decimalLongitude" xlink:type="simple">-105.352092</named-content>; georeferencedBy: <named-content xmlns:xlink="http://www.w3.org/1999/xlink" content-type="dwc:georeferencedBy" xlink:type="simple">ML Chamorro</named-content>; georeferenceProtocol: <named-content xmlns:xlink="http://www.w3.org/1999/xlink" content-type="dwc:georeferenceProtocol" xlink:type="simple">Google maps</named-content>; georeferenceRemarks: <named-content xmlns:xlink="http://www.w3.org/1999/xlink" content-type="dwc:georeferenceRemarks" xlink:type="simple">Random point within El Salto</named-content>; <bold>Identification:</bold> identifiedBy: <named-content xmlns:xlink="http://www.w3.org/1999/xlink" content-type="dwc:identifiedBy" xlink:type="simple">ML Chamorro</named-content>; dateIdentified: <named-content xmlns:xlink="http://www.w3.org/1999/xlink" content-type="dwc:dateIdentified" xlink:type="simple">2018</named-content>; <bold>Event:</bold> eventDate: <named-content xmlns:xlink="http://www.w3.org/1999/xlink" content-type="dwc:eventDate" xlink:type="simple">1968-07-07</named-content>; eventRemarks: <named-content xmlns:xlink="http://www.w3.org/1999/xlink" content-type="dwc:eventRemarks" xlink:type="simple">Collectors GHalffter, PReyes C</named-content>; <bold>Record Level:</bold> institutionID: <named-content xmlns:xlink="http://www.w3.org/1999/xlink" content-type="dwc:institutionID" xlink:type="simple">USNM</named-content></p></list-item><list-item><p><bold>Type status:</bold> <named-content xmlns:xlink="http://www.w3.org/1999/xlink" content-type="dwc:typeStatus" xlink:type="simple">Other material</named-content>. <bold>Occurrence:</bold> catalogNumber: <named-content xmlns:xlink="http://www.w3.org/1999/xlink" content-type="dwc:catalogNumber" xlink:type="simple">USNMENT01448125</named-content>; sex: <named-content xmlns:xlink="http://www.w3.org/1999/xlink" content-type="dwc:sex" xlink:type="simple">male</named-content>; <bold>Location:</bold> country: <named-content xmlns:xlink="http://www.w3.org/1999/xlink" content-type="dwc:country" xlink:type="simple">Mexico</named-content>; stateProvince: <named-content xmlns:xlink="http://www.w3.org/1999/xlink" content-type="dwc:stateProvince" xlink:type="simple">Durango</named-content>; locality: <named-content xmlns:xlink="http://www.w3.org/1999/xlink" content-type="dwc:locality" xlink:type="simple">El Salto</named-content>; decimalLatitude: <named-content xmlns:xlink="http://www.w3.org/1999/xlink" content-type="dwc:decimalLatitude" xlink:type="simple">23.780885</named-content>; decimalLongitude: <named-content xmlns:xlink="http://www.w3.org/1999/xlink" content-type="dwc:decimalLongitude" xlink:type="simple">-105.352092</named-content>; georeferencedBy: <named-content xmlns:xlink="http://www.w3.org/1999/xlink" content-type="dwc:georeferencedBy" xlink:type="simple">ML Chamorro</named-content>; georeferenceProtocol: <named-content xmlns:xlink="http://www.w3.org/1999/xlink" content-type="dwc:georeferenceProtocol" xlink:type="simple">Google maps</named-content>; georeferenceRemarks: <named-content xmlns:xlink="http://www.w3.org/1999/xlink" content-type="dwc:georeferenceRemarks" xlink:type="simple">Random point within El Salto</named-content>; <bold>Identification:</bold> identifiedBy: <named-content xmlns:xlink="http://www.w3.org/1999/xlink" content-type="dwc:identifiedBy" xlink:type="simple">ML Chamorro</named-content>; dateIdentified: <named-content xmlns:xlink="http://www.w3.org/1999/xlink" content-type="dwc:dateIdentified" xlink:type="simple">2018</named-content>; <bold>Event:</bold> eventDate: <named-content xmlns:xlink="http://www.w3.org/1999/xlink" content-type="dwc:eventDate" xlink:type="simple">1968-07-07</named-content>; eventRemarks: <named-content xmlns:xlink="http://www.w3.org/1999/xlink" content-type="dwc:eventRemarks" xlink:type="simple">Collectors GHalffter, PReyes C</named-content>; <bold>Record Level:</bold> institutionID: <named-content xmlns:xlink="http://www.w3.org/1999/xlink" content-type="dwc:institutionID" xlink:type="simple">USNM</named-content></p></list-item><list-item><p><bold>Type status:</bold> <named-content xmlns:xlink="http://www.w3.org/1999/xlink" content-type="dwc:typeStatus" xlink:type="simple">Other material</named-content>. <bold>Occurrence:</bold> catalogNumber: <named-content xmlns:xlink="http://www.w3.org/1999/xlink" content-type="dwc:catalogNumber" xlink:type="simple">USNMENT01448126</named-content>; sex: <named-content xmlns:xlink="http://www.w3.org/1999/xlink" content-type="dwc:sex" xlink:type="simple">male</named-content>; <bold>Location:</bold> country: <named-content xmlns:xlink="http://www.w3.org/1999/xlink" content-type="dwc:country" xlink:type="simple">Mexico</named-content>; stateProvince: <named-content xmlns:xlink="http://www.w3.org/1999/xlink" content-type="dwc:stateProvince" xlink:type="simple">Durango</named-content>; locality: <named-content xmlns:xlink="http://www.w3.org/1999/xlink" content-type="dwc:locality" xlink:type="simple">El Salto</named-content>; decimalLatitude: <named-content xmlns:xlink="http://www.w3.org/1999/xlink" content-type="dwc:decimalLatitude" xlink:type="simple">23.780885</named-content>; decimalLongitude: <named-content xmlns:xlink="http://www.w3.org/1999/xlink" content-type="dwc:decimalLongitude" xlink:type="simple">-105.352092</named-content>; georeferencedBy: <named-content xmlns:xlink="http://www.w3.org/1999/xlink" content-type="dwc:georeferencedBy" xlink:type="simple">ML Chamorro</named-content>; georeferenceProtocol: <named-content xmlns:xlink="http://www.w3.org/1999/xlink" content-type="dwc:georeferenceProtocol" xlink:type="simple">Google maps</named-content>; georeferenceRemarks: <named-content xmlns:xlink="http://www.w3.org/1999/xlink" content-type="dwc:georeferenceRemarks" xlink:type="simple">Random point within El Salto</named-content>; <bold>Identification:</bold> identifiedBy: <named-content xmlns:xlink="http://www.w3.org/1999/xlink" content-type="dwc:identifiedBy" xlink:type="simple">ML Chamorro</named-content>; dateIdentified: <named-content xmlns:xlink="http://www.w3.org/1999/xlink" content-type="dwc:dateIdentified" xlink:type="simple">2018</named-content>; <bold>Event:</bold> eventDate: <named-content xmlns:xlink="http://www.w3.org/1999/xlink" content-type="dwc:eventDate" xlink:type="simple">1968-07-07</named-content>; eventRemarks: <named-content xmlns:xlink="http://www.w3.org/1999/xlink" content-type="dwc:eventRemarks" xlink:type="simple">Collectors GHalffter, PReyes C</named-content>; <bold>Record Level:</bold> institutionID: <named-content xmlns:xlink="http://www.w3.org/1999/xlink" content-type="dwc:institutionID" xlink:type="simple">USNM</named-content></p></list-item><list-item><p><bold>Type status:</bold> <named-content xmlns:xlink="http://www.w3.org/1999/xlink" content-type="dwc:typeStatus" xlink:type="simple">Other material</named-content>. <bold>Occurrence:</bold> catalogNumber: <named-content xmlns:xlink="http://www.w3.org/1999/xlink" content-type="dwc:catalogNumber" xlink:type="simple">USNMENT01448120</named-content>; sex: <named-content xmlns:xlink="http://www.w3.org/1999/xlink" content-type="dwc:sex" xlink:type="simple">Male</named-content>; <bold>Location:</bold> country: <named-content xmlns:xlink="http://www.w3.org/1999/xlink" content-type="dwc:country" xlink:type="simple">Mexico</named-content>; stateProvince: <named-content xmlns:xlink="http://www.w3.org/1999/xlink" content-type="dwc:stateProvince" xlink:type="simple">Jalisco</named-content>; locality: <named-content xmlns:xlink="http://www.w3.org/1999/xlink" content-type="dwc:locality" xlink:type="simple">La Barca</named-content>; decimalLatitude: <named-content xmlns:xlink="http://www.w3.org/1999/xlink" content-type="dwc:decimalLatitude" xlink:type="simple">20.285789</named-content>; decimalLongitude: <named-content xmlns:xlink="http://www.w3.org/1999/xlink" content-type="dwc:decimalLongitude" xlink:type="simple">-102.533097</named-content>; georeferencedBy: <named-content xmlns:xlink="http://www.w3.org/1999/xlink" content-type="dwc:georeferencedBy" xlink:type="simple">ML Chamorro</named-content>; georeferenceProtocol: <named-content xmlns:xlink="http://www.w3.org/1999/xlink" content-type="dwc:georeferenceProtocol" xlink:type="simple">Google Maps</named-content>; georeferenceRemarks: <named-content xmlns:xlink="http://www.w3.org/1999/xlink" content-type="dwc:georeferenceRemarks" xlink:type="simple">Random locality with La Barca</named-content>; <bold>Identification:</bold> identifiedBy: <named-content xmlns:xlink="http://www.w3.org/1999/xlink" content-type="dwc:identifiedBy" xlink:type="simple">ML Chamorro</named-content>; dateIdentified: <named-content xmlns:xlink="http://www.w3.org/1999/xlink" content-type="dwc:dateIdentified" xlink:type="simple">2018</named-content>; <bold>Event:</bold> eventDate: <named-content xmlns:xlink="http://www.w3.org/1999/xlink" content-type="dwc:eventDate" xlink:type="simple">1969-07-14</named-content>; eventRemarks: <named-content xmlns:xlink="http://www.w3.org/1999/xlink" content-type="dwc:eventRemarks" xlink:type="simple">Collector PReyesCastillo</named-content></p></list-item><list-item><p><bold>Type status:</bold> <named-content xmlns:xlink="http://www.w3.org/1999/xlink" content-type="dwc:typeStatus" xlink:type="simple">Other material</named-content>. <bold>Occurrence:</bold> catalogNumber: <named-content xmlns:xlink="http://www.w3.org/1999/xlink" content-type="dwc:catalogNumber" xlink:type="simple">USNMENT01448119</named-content>; sex: <named-content xmlns:xlink="http://www.w3.org/1999/xlink" content-type="dwc:sex" xlink:type="simple">Male</named-content>; <bold>Location:</bold> country: <named-content xmlns:xlink="http://www.w3.org/1999/xlink" content-type="dwc:country" xlink:type="simple">Mexico</named-content>; stateProvince: <named-content xmlns:xlink="http://www.w3.org/1999/xlink" content-type="dwc:stateProvince" xlink:type="simple">Jalisco</named-content>; locality: <named-content xmlns:xlink="http://www.w3.org/1999/xlink" content-type="dwc:locality" xlink:type="simple">La Barca</named-content>; decimalLatitude: <named-content xmlns:xlink="http://www.w3.org/1999/xlink" content-type="dwc:decimalLatitude" xlink:type="simple">20.285789</named-content>; decimalLongitude: <named-content xmlns:xlink="http://www.w3.org/1999/xlink" content-type="dwc:decimalLongitude" xlink:type="simple">-102.533097</named-content>; georeferencedBy: <named-content xmlns:xlink="http://www.w3.org/1999/xlink" content-type="dwc:georeferencedBy" xlink:type="simple">ML Chamorro</named-content>; georeferenceProtocol: <named-content xmlns:xlink="http://www.w3.org/1999/xlink" content-type="dwc:georeferenceProtocol" xlink:type="simple">Google Maps</named-content>; georeferenceRemarks: <named-content xmlns:xlink="http://www.w3.org/1999/xlink" content-type="dwc:georeferenceRemarks" xlink:type="simple">Random locality with La Barca</named-content>; <bold>Identification:</bold> identifiedBy: <named-content xmlns:xlink="http://www.w3.org/1999/xlink" content-type="dwc:identifiedBy" xlink:type="simple">ML Chamorro</named-content>; dateIdentified: <named-content xmlns:xlink="http://www.w3.org/1999/xlink" content-type="dwc:dateIdentified" xlink:type="simple">2018</named-content>; <bold>Event:</bold> eventDate: <named-content xmlns:xlink="http://www.w3.org/1999/xlink" content-type="dwc:eventDate" xlink:type="simple">1969-07-14</named-content>; eventRemarks: <named-content xmlns:xlink="http://www.w3.org/1999/xlink" content-type="dwc:eventRemarks" xlink:type="simple">Collector PReyesCastillo</named-content></p></list-item><list-item><p><bold>Type status:</bold> <named-content xmlns:xlink="http://www.w3.org/1999/xlink" content-type="dwc:typeStatus" xlink:type="simple">Other material</named-content>. <bold>Occurrence:</bold> catalogNumber: <named-content xmlns:xlink="http://www.w3.org/1999/xlink" content-type="dwc:catalogNumber" xlink:type="simple">USNMENT01448118</named-content>; sex: <named-content xmlns:xlink="http://www.w3.org/1999/xlink" content-type="dwc:sex" xlink:type="simple">Male</named-content>; <bold>Location:</bold> country: <named-content xmlns:xlink="http://www.w3.org/1999/xlink" content-type="dwc:country" xlink:type="simple">Mexico</named-content>; stateProvince: <named-content xmlns:xlink="http://www.w3.org/1999/xlink" content-type="dwc:stateProvince" xlink:type="simple">Michoacan</named-content>; locality: <named-content xmlns:xlink="http://www.w3.org/1999/xlink" content-type="dwc:locality" xlink:type="simple">Periban</named-content>; decimalLatitude: <named-content xmlns:xlink="http://www.w3.org/1999/xlink" content-type="dwc:decimalLatitude" xlink:type="simple">19.546127</named-content>; decimalLongitude: <named-content xmlns:xlink="http://www.w3.org/1999/xlink" content-type="dwc:decimalLongitude" xlink:type="simple">-102.452905</named-content>; georeferencedBy: <named-content xmlns:xlink="http://www.w3.org/1999/xlink" content-type="dwc:georeferencedBy" xlink:type="simple">ML Chamorro</named-content>; georeferenceRemarks: <named-content xmlns:xlink="http://www.w3.org/1999/xlink" content-type="dwc:georeferenceRemarks" xlink:type="simple">Random point in Periba</named-content>; <bold>Event:</bold> eventDate: <named-content xmlns:xlink="http://www.w3.org/1999/xlink" content-type="dwc:eventDate" xlink:type="simple">1973-07</named-content>; eventRemarks: <named-content xmlns:xlink="http://www.w3.org/1999/xlink" content-type="dwc:eventRemarks" xlink:type="simple">Avocado Pest Survey; Jarred from tree; Burgess Brownsville, TX</named-content></p></list-item><list-item><p><bold>Type status:</bold> <named-content xmlns:xlink="http://www.w3.org/1999/xlink" content-type="dwc:typeStatus" xlink:type="simple">Other material</named-content>. <bold>Occurrence:</bold> catalogNumber: <named-content xmlns:xlink="http://www.w3.org/1999/xlink" content-type="dwc:catalogNumber" xlink:type="simple">USNMENT01448117</named-content>; sex: <named-content xmlns:xlink="http://www.w3.org/1999/xlink" content-type="dwc:sex" xlink:type="simple">Male</named-content>; <bold>Location:</bold> country: <named-content xmlns:xlink="http://www.w3.org/1999/xlink" content-type="dwc:country" xlink:type="simple">Mexico</named-content>; stateProvince: <named-content xmlns:xlink="http://www.w3.org/1999/xlink" content-type="dwc:stateProvince" xlink:type="simple">Michoacan</named-content>; locality: <named-content xmlns:xlink="http://www.w3.org/1999/xlink" content-type="dwc:locality" xlink:type="simple">Periban</named-content>; decimalLatitude: <named-content xmlns:xlink="http://www.w3.org/1999/xlink" content-type="dwc:decimalLatitude" xlink:type="simple">19.546127</named-content>; decimalLongitude: <named-content xmlns:xlink="http://www.w3.org/1999/xlink" content-type="dwc:decimalLongitude" xlink:type="simple">-102.452905</named-content>; georeferencedBy: <named-content xmlns:xlink="http://www.w3.org/1999/xlink" content-type="dwc:georeferencedBy" xlink:type="simple">ML Chamorro</named-content>; georeferenceRemarks: <named-content xmlns:xlink="http://www.w3.org/1999/xlink" content-type="dwc:georeferenceRemarks" xlink:type="simple">Random point in Periba</named-content>; <bold>Event:</bold> eventDate: <named-content xmlns:xlink="http://www.w3.org/1999/xlink" content-type="dwc:eventDate" xlink:type="simple">1973-07</named-content>; eventRemarks: <named-content xmlns:xlink="http://www.w3.org/1999/xlink" content-type="dwc:eventRemarks" xlink:type="simple">Avocado Pest Survey; Jarred from tree; Burgess Brownsville, TX</named-content></p></list-item><list-item><p><bold>Type status:</bold> <named-content xmlns:xlink="http://www.w3.org/1999/xlink" content-type="dwc:typeStatus" xlink:type="simple">Other material</named-content>. <bold>Occurrence:</bold> catalogNumber: <named-content xmlns:xlink="http://www.w3.org/1999/xlink" content-type="dwc:catalogNumber" xlink:type="simple">USNMENT01448116</named-content>; sex: <named-content xmlns:xlink="http://www.w3.org/1999/xlink" content-type="dwc:sex" xlink:type="simple">Male</named-content>; <bold>Location:</bold> country: <named-content xmlns:xlink="http://www.w3.org/1999/xlink" content-type="dwc:country" xlink:type="simple">Mexico</named-content>; stateProvince: <named-content xmlns:xlink="http://www.w3.org/1999/xlink" content-type="dwc:stateProvince" xlink:type="simple">Michoacan</named-content>; locality: <named-content xmlns:xlink="http://www.w3.org/1999/xlink" content-type="dwc:locality" xlink:type="simple">Tingüindin [Tinquindin]</named-content>; decimalLatitude: <named-content xmlns:xlink="http://www.w3.org/1999/xlink" content-type="dwc:decimalLatitude" xlink:type="simple">19.733999</named-content>; decimalLongitude: <named-content xmlns:xlink="http://www.w3.org/1999/xlink" content-type="dwc:decimalLongitude" xlink:type="simple">-102.486135</named-content>; georeferencedBy: <named-content xmlns:xlink="http://www.w3.org/1999/xlink" content-type="dwc:georeferencedBy" xlink:type="simple">ML Chamorro</named-content>; georeferenceRemarks: <named-content xmlns:xlink="http://www.w3.org/1999/xlink" content-type="dwc:georeferenceRemarks" xlink:type="simple">Random point in Tingüindin</named-content>; <bold>Event:</bold> eventDate: <named-content xmlns:xlink="http://www.w3.org/1999/xlink" content-type="dwc:eventDate" xlink:type="simple">1973-07</named-content>; eventRemarks: <named-content xmlns:xlink="http://www.w3.org/1999/xlink" content-type="dwc:eventRemarks" xlink:type="simple">Avocado Pest Survey; Jarred from tree; Burgess Brownsville, TX</named-content></p></list-item><list-item><p><bold>Type status:</bold> <named-content xmlns:xlink="http://www.w3.org/1999/xlink" content-type="dwc:typeStatus" xlink:type="simple">Other material</named-content>. <bold>Occurrence:</bold> catalogNumber: <named-content xmlns:xlink="http://www.w3.org/1999/xlink" content-type="dwc:catalogNumber" xlink:type="simple">USNMENT01448115</named-content>; sex: <named-content xmlns:xlink="http://www.w3.org/1999/xlink" content-type="dwc:sex" xlink:type="simple">Male</named-content>; <bold>Location:</bold> country: <named-content xmlns:xlink="http://www.w3.org/1999/xlink" content-type="dwc:country" xlink:type="simple">Mexico</named-content>; stateProvince: <named-content xmlns:xlink="http://www.w3.org/1999/xlink" content-type="dwc:stateProvince" xlink:type="simple">Michoacan</named-content>; locality: <named-content xmlns:xlink="http://www.w3.org/1999/xlink" content-type="dwc:locality" xlink:type="simple">Tingüindin [Tinquindin]</named-content>; decimalLatitude: <named-content xmlns:xlink="http://www.w3.org/1999/xlink" content-type="dwc:decimalLatitude" xlink:type="simple">19.733999</named-content>; decimalLongitude: <named-content xmlns:xlink="http://www.w3.org/1999/xlink" content-type="dwc:decimalLongitude" xlink:type="simple">-102.486135</named-content>; georeferencedBy: <named-content xmlns:xlink="http://www.w3.org/1999/xlink" content-type="dwc:georeferencedBy" xlink:type="simple">ML Chamorro</named-content>; georeferenceRemarks: <named-content xmlns:xlink="http://www.w3.org/1999/xlink" content-type="dwc:georeferenceRemarks" xlink:type="simple">Random point in Tingüindin</named-content>; <bold>Event:</bold> eventDate: <named-content xmlns:xlink="http://www.w3.org/1999/xlink" content-type="dwc:eventDate" xlink:type="simple">1973-07</named-content>; eventRemarks: <named-content xmlns:xlink="http://www.w3.org/1999/xlink" content-type="dwc:eventRemarks" xlink:type="simple">Avocado Pest Survey; Jarred from tree; Burgess Brownsville, TX</named-content></p></list-item><list-item><p><bold>Type status:</bold> <named-content xmlns:xlink="http://www.w3.org/1999/xlink" content-type="dwc:typeStatus" xlink:type="simple">Other material</named-content>. <bold>Occurrence:</bold> catalogNumber: <named-content xmlns:xlink="http://www.w3.org/1999/xlink" content-type="dwc:catalogNumber" xlink:type="simple">USNMENT01448114</named-content>; sex: <named-content xmlns:xlink="http://www.w3.org/1999/xlink" content-type="dwc:sex" xlink:type="simple">Male</named-content>; establishmentMeans: <named-content xmlns:xlink="http://www.w3.org/1999/xlink" content-type="dwc:establishmentMeans" xlink:type="simple">"Spm. from Michoacan, Jicalan, 3 mi. s. Uruapan (Gibson) was reared from acorns <tp:taxon-name><tp:taxon-name-part taxon-name-part-type="genus" reg="Quercus">Quercus</tp:taxon-name-part> <tp:taxon-name-part taxon-name-part-type="species" reg="obtusata">obtusata</tp:taxon-name-part></tp:taxon-name>" DR Whitehead</named-content>; <bold>Location:</bold> country: <named-content xmlns:xlink="http://www.w3.org/1999/xlink" content-type="dwc:country" xlink:type="simple">Mexico</named-content>; stateProvince: <named-content xmlns:xlink="http://www.w3.org/1999/xlink" content-type="dwc:stateProvince" xlink:type="simple">Michoacan</named-content>; locality: <named-content xmlns:xlink="http://www.w3.org/1999/xlink" content-type="dwc:locality" xlink:type="simple">Uruapan</named-content>; locationRemarks: <named-content xmlns:xlink="http://www.w3.org/1999/xlink" content-type="dwc:locationRemarks" xlink:type="simple">Based on the a by D. Whitehead in the collection, this location is presumed to be in Jicalan, 3mi s. Uruapan.</named-content>; decimalLatitude: <named-content xmlns:xlink="http://www.w3.org/1999/xlink" content-type="dwc:decimalLatitude" xlink:type="simple">19.390149</named-content>; decimalLongitude: <named-content xmlns:xlink="http://www.w3.org/1999/xlink" content-type="dwc:decimalLongitude" xlink:type="simple">-102.070682</named-content>; georeferencedBy: <named-content xmlns:xlink="http://www.w3.org/1999/xlink" content-type="dwc:georeferencedBy" xlink:type="simple">ML Chamorro</named-content>; georeferenceSources: <named-content xmlns:xlink="http://www.w3.org/1999/xlink" content-type="dwc:georeferenceSources" xlink:type="simple">Google Maps</named-content>; <bold>Event:</bold> eventDate: <named-content xmlns:xlink="http://www.w3.org/1999/xlink" content-type="dwc:eventDate" xlink:type="simple">1973-09</named-content>; eventRemarks: <named-content xmlns:xlink="http://www.w3.org/1999/xlink" content-type="dwc:eventRemarks" xlink:type="simple">Avocado Pest Survey, Jarred from tree, Burgess, Brownsville, TX</named-content></p></list-item><list-item><p><bold>Type status:</bold> <named-content xmlns:xlink="http://www.w3.org/1999/xlink" content-type="dwc:typeStatus" xlink:type="simple">Other material</named-content>. <bold>Occurrence:</bold> catalogNumber: <named-content xmlns:xlink="http://www.w3.org/1999/xlink" content-type="dwc:catalogNumber" xlink:type="simple">USNMENT01448113</named-content>; sex: <named-content xmlns:xlink="http://www.w3.org/1999/xlink" content-type="dwc:sex" xlink:type="simple">Male</named-content>; <bold>Location:</bold> country: <named-content xmlns:xlink="http://www.w3.org/1999/xlink" content-type="dwc:country" xlink:type="simple">Mexico</named-content>; stateProvince: <named-content xmlns:xlink="http://www.w3.org/1999/xlink" content-type="dwc:stateProvince" xlink:type="simple">Nayarit</named-content>; locality: <named-content xmlns:xlink="http://www.w3.org/1999/xlink" content-type="dwc:locality" xlink:type="simple">Tepic</named-content>; decimalLatitude: <named-content xmlns:xlink="http://www.w3.org/1999/xlink" content-type="dwc:decimalLatitude" xlink:type="simple">21.486916</named-content>; decimalLongitude: <named-content xmlns:xlink="http://www.w3.org/1999/xlink" content-type="dwc:decimalLongitude" xlink:type="simple">-104.829700</named-content>; georeferencedBy: <named-content xmlns:xlink="http://www.w3.org/1999/xlink" content-type="dwc:georeferencedBy" xlink:type="simple">ML Chamorro</named-content>; georeferenceSources: <named-content xmlns:xlink="http://www.w3.org/1999/xlink" content-type="dwc:georeferenceSources" xlink:type="simple">Google Maps</named-content>; georeferenceRemarks: <named-content xmlns:xlink="http://www.w3.org/1999/xlink" content-type="dwc:georeferenceRemarks" xlink:type="simple">Random location within Tepic chosen for georeference</named-content>; <bold>Event:</bold> samplingProtocol: <named-content xmlns:xlink="http://www.w3.org/1999/xlink" content-type="dwc:samplingProtocol" xlink:type="simple">light</named-content>; eventDate: <named-content xmlns:xlink="http://www.w3.org/1999/xlink" content-type="dwc:eventDate" xlink:type="simple">1955-07-20</named-content>; eventRemarks: <named-content xmlns:xlink="http://www.w3.org/1999/xlink" content-type="dwc:eventRemarks" xlink:type="simple">Collected by RB &amp; JM Selander; JMKingsolcer Collection 196</named-content></p></list-item><list-item><p><bold>Type status:</bold> <named-content xmlns:xlink="http://www.w3.org/1999/xlink" content-type="dwc:typeStatus" xlink:type="simple">Other material</named-content>. <bold>Occurrence:</bold> catalogNumber: <named-content xmlns:xlink="http://www.w3.org/1999/xlink" content-type="dwc:catalogNumber" xlink:type="simple">USNMENT01173425</named-content>; <bold>Location:</bold> locationRemarks: <named-content xmlns:xlink="http://www.w3.org/1999/xlink" content-type="dwc:locationRemarks" xlink:type="simple">Intercepted at Laredo, TX by CBP-APHIS/PPQ from cargo originating south of the border</named-content>; <bold>Event:</bold> samplingProtocol: <named-content xmlns:xlink="http://www.w3.org/1999/xlink" content-type="dwc:samplingProtocol" xlink:type="simple">Inspection of cargo</named-content>; eventDate: <named-content xmlns:xlink="http://www.w3.org/1999/xlink" content-type="dwc:eventDate" xlink:type="simple">2016-07-05</named-content>; <bold>Record Level:</bold> informationWithheld: <named-content xmlns:xlink="http://www.w3.org/1999/xlink" content-type="dwc:informationWithheld" xlink:type="simple">Origin withheld</named-content></p></list-item><list-item><p><bold>Type status:</bold> <named-content xmlns:xlink="http://www.w3.org/1999/xlink" content-type="dwc:typeStatus" xlink:type="simple">Other material</named-content>. <bold>Occurrence:</bold> catalogNumber: <named-content xmlns:xlink="http://www.w3.org/1999/xlink" content-type="dwc:catalogNumber" xlink:type="simple">USNMENT01448049</named-content>; occurrenceRemarks: <named-content xmlns:xlink="http://www.w3.org/1999/xlink" content-type="dwc:occurrenceRemarks" xlink:type="simple">Ex. Carica papaya</named-content>; sex: <named-content xmlns:xlink="http://www.w3.org/1999/xlink" content-type="dwc:sex" xlink:type="simple">Male</named-content>; previousIdentifications: <named-content xmlns:xlink="http://www.w3.org/1999/xlink" content-type="dwc:previousIdentifications" xlink:type="simple"><tp:taxon-name><tp:taxon-name-part taxon-name-part-type="genus" reg="Conotrachelus">Conotrachelus</tp:taxon-name-part></tp:taxon-name> nr <tp:taxon-name><tp:taxon-name-part taxon-name-part-type="genus" reg="Conotrachelus"/><tp:taxon-name-part taxon-name-part-type="species" reg="posticatus">posticatus</tp:taxon-name-part></tp:taxon-name></named-content>; <bold>Location:</bold> locality: <named-content xmlns:xlink="http://www.w3.org/1999/xlink" content-type="dwc:locality" xlink:type="simple">Intercepted by Pharr CBP-APHIS/PPQ on cargo</named-content>; <bold>Event:</bold> samplingProtocol: <named-content xmlns:xlink="http://www.w3.org/1999/xlink" content-type="dwc:samplingProtocol" xlink:type="simple">Insepction of cargo.</named-content>; eventDate: <named-content xmlns:xlink="http://www.w3.org/1999/xlink" content-type="dwc:eventDate" xlink:type="simple">2016-07-07</named-content>; <bold>Record Level:</bold> informationWithheld: <named-content xmlns:xlink="http://www.w3.org/1999/xlink" content-type="dwc:informationWithheld" xlink:type="simple">Origin withheld</named-content></p></list-item></list></tp:treatment-sec><tp:treatment-sec sec-type="Diagnosis"><title>Diagnosis</title><p><italic><tp:taxon-name><tp:taxon-name-part taxon-name-part-type="genus" reg="Conotrachelus">Conotrachelus</tp:taxon-name-part> <tp:taxon-name-part taxon-name-part-type="species" reg="lobatus">lobatus</tp:taxon-name-part></tp:taxon-name></italic> (<italic>Figs <xref ref-type="fig" rid="F3712262">3</xref>, <xref ref-type="fig" rid="F3712298">4</xref>, <xref ref-type="fig" rid="F3467840">5</xref>, <xref ref-type="fig" rid="F3933459">6</xref>, <xref ref-type="fig" rid="F3467877">7</xref><xref ref-type="fig" rid="F3467883">b</xref></italic>) belongs to <italic><tp:taxon-name><tp:taxon-name-part taxon-name-part-type="genus" reg="Conotrachelus">Conotrachelus</tp:taxon-name-part></tp:taxon-name></italic> Group II (<italic><xref ref-type="bibr" rid="B3819474">Schoof 1942</xref></italic>). This group of eight species was characterised by Schoof (1942: 95) based on "the presence of one femoral tooth, but a second feeble tooth (denticle) is usually present in [<italic>C.</italic>] <italic>cribicollis</italic> (Say); relative length of first and second funicular segments of antennae variable; prothorax wider than long, longitudinally carinate or not carinate; mesoscutellum from lateral aspect abruptly declivent basally; elytral intervals 3, 5, 7, 9 acutely costate, feebly convex or flattened; costae, when present, usually complete, intervals never with abrupt elytral elevations; vestiture of recumbent setae, scales or scale-like setae; suberect to erect setae usually present on elytral intervals and sometimes in prothoracic punctures; recumbent setae not condensed in a broad postmedian band; metasternum in males never grooved from meso-to metacoxa; male sometimes with dentiform metaunci; aedeagus with a dorsal membrane (except in [C.] <italic>crataegi</italic> Walsh), frequently with an apical process and with the transfer apparatus a complex of sclerotised bars.".</p><p>Of the species from North America north of Mexico, <italic><tp:taxon-name><tp:taxon-name-part taxon-name-part-type="genus" reg="Conotrachelus">Conotrachelus</tp:taxon-name-part> <tp:taxon-name-part taxon-name-part-type="species" reg="lobatus">lobatus</tp:taxon-name-part></tp:taxon-name></italic> is most similar to <italic><tp:taxon-name><tp:taxon-name-part taxon-name-part-type="genus" reg="Conotrachelus">C.</tp:taxon-name-part> <tp:taxon-name-part taxon-name-part-type="species" reg="posticatus">posticatus</tp:taxon-name-part></tp:taxon-name></italic> Boheman, <italic><tp:taxon-name><tp:taxon-name-part taxon-name-part-type="genus" reg="Conotrachelus">C.</tp:taxon-name-part> <tp:taxon-name-part taxon-name-part-type="species" reg="carinifer">carinifer</tp:taxon-name-part></tp:taxon-name></italic> Casey and <italic><tp:taxon-name><tp:taxon-name-part taxon-name-part-type="genus" reg="Conotrachelus">C.</tp:taxon-name-part> <tp:taxon-name-part taxon-name-part-type="species" reg="naso">naso</tp:taxon-name-part></tp:taxon-name></italic> LeConte. These species all have a longitudinal median prothoracic carina (Figs <xref ref-type="fig" rid="F3712262">3</xref><xref ref-type="fig" rid="F3712268">b</xref>, <xref ref-type="fig" rid="F3712298">4</xref><xref ref-type="fig" rid="F3712304">b</xref>, <xref ref-type="fig" rid="F4719995">11</xref><xref ref-type="fig" rid="F4720001">b</xref>); mesosternum with anterolateral angles truncate and prominent. <italic><tp:taxon-name><tp:taxon-name-part taxon-name-part-type="genus" reg="Conotrachelus">Conotrachelus</tp:taxon-name-part> <tp:taxon-name-part taxon-name-part-type="species" reg="naso">naso</tp:taxon-name-part></tp:taxon-name></italic>, however, can easily be distinguished from other members of this group by the absence of a profemoral tooth (e.g. presence: Figs <xref ref-type="fig" rid="F3712262">3</xref><xref ref-type="fig" rid="F3712271">e</xref>, <xref ref-type="fig" rid="F3712298">4</xref><xref ref-type="fig" rid="F3712304">b</xref>). Size 5.5 mm. <italic><tp:taxon-name><tp:taxon-name-part taxon-name-part-type="genus" reg="Conotrachelus">Conotrachelus</tp:taxon-name-part> <tp:taxon-name-part taxon-name-part-type="species" reg="carinifer">carinifer</tp:taxon-name-part></tp:taxon-name></italic> is distinguished by the presence on the pronotum of cavernous, punctations with raised, thin edges (Fig. <xref ref-type="fig" rid="F4719995">11</xref>).</p><p><italic><tp:taxon-name><tp:taxon-name-part taxon-name-part-type="genus" reg="Conotrachelus">Conotrachelus</tp:taxon-name-part> <tp:taxon-name-part taxon-name-part-type="species" reg="lobatus">lobatus</tp:taxon-name-part></tp:taxon-name></italic> resembles <italic><tp:taxon-name><tp:taxon-name-part taxon-name-part-type="genus" reg="Conotrachelus">C.</tp:taxon-name-part> <tp:taxon-name-part taxon-name-part-type="species" reg="posticatus">posticatus</tp:taxon-name-part></tp:taxon-name></italic> in the presence of white to fulvous setae concentrated in a few scattered patches, but mainly in a narrow, posteriorly curved, postmedian elytral band (on the declivity) (Figs <xref ref-type="fig" rid="F3712262">3</xref><xref ref-type="fig" rid="F3712268">b</xref>, <xref ref-type="fig" rid="F3712298">4</xref><xref ref-type="fig" rid="F3712304">b</xref>, <xref ref-type="fig" rid="F3467877">7</xref>).</p><p>Male <italic><tp:taxon-name><tp:taxon-name-part taxon-name-part-type="genus" reg="Conotrachelus">Conotrachelus</tp:taxon-name-part> <tp:taxon-name-part taxon-name-part-type="species" reg="lobatus">lobatus</tp:taxon-name-part></tp:taxon-name></italic>, which have elongate fulvous setae ventrally on the fore femur and insertion of antennae subapically on the rostrum (Fig. <xref ref-type="fig" rid="F3712262">3</xref><xref ref-type="fig" rid="F3712267">a</xref>, <xref ref-type="fig" rid="F3712269">c</xref>, <xref ref-type="fig" rid="F3712270">d</xref>), can immediately be distinguished from other male <italic><tp:taxon-name><tp:taxon-name-part taxon-name-part-type="genus" reg="Conotrachelus">Conotrachelus</tp:taxon-name-part></tp:taxon-name></italic> here treated, by the presence of a well-developed, spatulate metauncus at the distal apex of the hind tibia (Fig. <xref ref-type="fig" rid="F3712262">3</xref><xref ref-type="fig" rid="F3712271">e</xref>). <italic><tp:taxon-name><tp:taxon-name-part taxon-name-part-type="genus" reg="Conotrachelus">Conotrachelus</tp:taxon-name-part> <tp:taxon-name-part taxon-name-part-type="species" reg="lobatus">lobatus</tp:taxon-name-part></tp:taxon-name></italic> females do not posses a spatulate metauncus, instead females have the typical apically narrowing uncus (Figs <xref ref-type="fig" rid="F3712298">4</xref><xref ref-type="fig" rid="F3712303">a</xref>, <xref ref-type="fig" rid="F3712304">b</xref>, <xref ref-type="fig" rid="F3467877">7</xref><xref ref-type="fig" rid="F3467883">b</xref>). <italic><tp:taxon-name><tp:taxon-name-part taxon-name-part-type="genus" reg="Conotrachelus">Conotrachelus</tp:taxon-name-part> <tp:taxon-name-part taxon-name-part-type="species" reg="scoparius">scoparius</tp:taxon-name-part></tp:taxon-name></italic>, instead of a spatulate metauncus, has a fulvous aggregation of elongate setae apically on the hind tibia. Male <italic><tp:taxon-name><tp:taxon-name-part taxon-name-part-type="genus" reg="Conotrachelus">C.</tp:taxon-name-part> <tp:taxon-name-part taxon-name-part-type="species" reg="posticatus">posticatus</tp:taxon-name-part></tp:taxon-name></italic> have a dentiform metauncus and are readily distinguished from other <italic><tp:taxon-name><tp:taxon-name-part taxon-name-part-type="genus" reg="Conotrachelus">Conotrachelus</tp:taxon-name-part></tp:taxon-name></italic> species by having the first and second elytral intervals (interstices) costate anterior to the apical declivity (Fig. <xref ref-type="fig" rid="F3869419">9</xref><xref ref-type="fig" rid="F3869424">a</xref>, <xref ref-type="fig" rid="F3869425">b</xref>). On the other hand, female <italic><tp:taxon-name><tp:taxon-name-part taxon-name-part-type="genus" reg="Conotrachelus">C.</tp:taxon-name-part> <tp:taxon-name-part taxon-name-part-type="species" reg="posticatus">posticatus</tp:taxon-name-part></tp:taxon-name></italic> have the first interval costate, yet usually less prominent than in the male, (Figs <xref ref-type="fig" rid="F3467877">7</xref><xref ref-type="fig" rid="F3467882">a</xref>, <xref ref-type="fig" rid="F3869457">10</xref><xref ref-type="fig" rid="F3869463">b</xref>).</p><p>Sexual dimorphism is minimal in <italic><tp:taxon-name><tp:taxon-name-part taxon-name-part-type="genus" reg="Conotrachelus">C.</tp:taxon-name-part> <tp:taxon-name-part taxon-name-part-type="species" reg="lobatus">lobatus</tp:taxon-name-part></tp:taxon-name></italic> compared to <italic><tp:taxon-name><tp:taxon-name-part taxon-name-part-type="genus" reg="Conotrachelus">C.</tp:taxon-name-part> <tp:taxon-name-part taxon-name-part-type="species" reg="posticatus">posticatus</tp:taxon-name-part></tp:taxon-name></italic>. As in the majority of <italic><tp:taxon-name><tp:taxon-name-part taxon-name-part-type="genus" reg="Conotrachelus">Conotrachelus</tp:taxon-name-part></tp:taxon-name></italic>, the rostrum in the female is longer, the antennae are located more proximad and the sternum is not concave. <italic><tp:taxon-name><tp:taxon-name-part taxon-name-part-type="genus" reg="Conotrachelus">Conotrachelus</tp:taxon-name-part></tp:taxon-name></italic> females are more challenging than the males to distinguish.</p></tp:treatment-sec><tp:treatment-sec sec-type="Distribution"><title>Distribution</title><p>Mexico</p></tp:treatment-sec><tp:treatment-sec><!--Section generated to contain objects referenced in tp:taxon-treatment.--><fig-group id="F3712262" position="float" orientation="portrait"><caption><p><italic><tp:taxon-name><tp:taxon-name-part taxon-name-part-type="genus" reg="Conotrachelus">Conotrachelus</tp:taxon-name-part> <tp:taxon-name-part taxon-name-part-type="species" reg="lobatus">lobatus</tp:taxon-name-part></tp:taxon-name></italic> Champion, lectotype male, NHMUK010801255.</p></caption><fig id="F3712267" position="float" orientation="portrait"><object-id xmlns:xlink="http://www.w3.org/1999/xlink" xlink:type="simple">10.3897/BDJ.6.e26362.figure3a</object-id><label>Figure 3a.</label><caption><p>Lateral view.</p></caption><graphic xmlns:xlink="http://www.w3.org/1999/xlink" xlink:href="bdj-06-e26362-g003_a.jpg" xlink:type="simple" position="float" orientation="portrait" id="oo_145402.jpg"/></fig><fig id="F3712268" position="float" orientation="portrait"><object-id xmlns:xlink="http://www.w3.org/1999/xlink" xlink:type="simple">10.3897/BDJ.6.e26362.figure3b</object-id><label>Figure 3b.</label><caption><p>Dorsal view.</p></caption><graphic xmlns:xlink="http://www.w3.org/1999/xlink" xlink:href="bdj-06-e26362-g003_b.jpg" xlink:type="simple" position="float" orientation="portrait" id="oo_145403.jpg"/></fig><fig id="F3712269" position="float" orientation="portrait"><object-id xmlns:xlink="http://www.w3.org/1999/xlink" xlink:type="simple">10.3897/BDJ.6.e26362.figure3c</object-id><label>Figure 3c.</label><caption><p>Oblique lateral view.</p></caption><graphic xmlns:xlink="http://www.w3.org/1999/xlink" xlink:href="bdj-06-e26362-g003_c.jpg" xlink:type="simple" position="float" orientation="portrait" id="oo_145404.jpg"/></fig><fig id="F3712270" position="float" orientation="portrait"><object-id xmlns:xlink="http://www.w3.org/1999/xlink" xlink:type="simple">10.3897/BDJ.6.e26362.figure3d</object-id><label>Figure 3d.</label><caption><p>Anterior view.</p></caption><graphic xmlns:xlink="http://www.w3.org/1999/xlink" xlink:href="bdj-06-e26362-g003_d.jpg" xlink:type="simple" position="float" orientation="portrait" id="oo_145405.jpg"/></fig><fig id="F3712271" position="float" orientation="portrait"><object-id xmlns:xlink="http://www.w3.org/1999/xlink" xlink:type="simple">10.3897/BDJ.6.e26362.figure3e</object-id><label>Figure 3e.</label><caption><p>Detail, hind leg, lateral view.</p></caption><graphic xmlns:xlink="http://www.w3.org/1999/xlink" xlink:href="bdj-06-e26362-g003_e.jpg" xlink:type="simple" position="float" orientation="portrait" id="oo_145406.jpg"/></fig><fig id="F3712272" position="float" orientation="portrait"><object-id xmlns:xlink="http://www.w3.org/1999/xlink" xlink:type="simple">10.3897/BDJ.6.e26362.figure3f</object-id><label>Figure 3f.</label><caption><p>Labels.</p></caption><graphic xmlns:xlink="http://www.w3.org/1999/xlink" xlink:href="bdj-06-e26362-g003_f.jpg" xlink:type="simple" position="float" orientation="portrait" id="oo_145407.jpg"/></fig></fig-group><fig-group id="F3712298" position="float" orientation="portrait"><caption><p><italic><tp:taxon-name><tp:taxon-name-part taxon-name-part-type="genus" reg="Conotrachelus">Conotrachelus</tp:taxon-name-part> <tp:taxon-name-part taxon-name-part-type="species" reg="lobatus">lobatus</tp:taxon-name-part></tp:taxon-name></italic> Champion, paralectotype female, NHMUK010801257.</p></caption><fig id="F3712303" position="float" orientation="portrait"><object-id xmlns:xlink="http://www.w3.org/1999/xlink" xlink:type="simple">10.3897/BDJ.6.e26362.figure4a</object-id><label>Figure 4a.</label><caption><p>Lateral view.</p></caption><graphic xmlns:xlink="http://www.w3.org/1999/xlink" xlink:href="bdj-06-e26362-g004_a.jpg" xlink:type="simple" position="float" orientation="portrait" id="oo_145409.jpg"/></fig><fig id="F3712304" position="float" orientation="portrait"><object-id xmlns:xlink="http://www.w3.org/1999/xlink" xlink:type="simple">10.3897/BDJ.6.e26362.figure4b</object-id><label>Figure 4b.</label><caption><p>Dorsal view.</p></caption><graphic xmlns:xlink="http://www.w3.org/1999/xlink" xlink:href="bdj-06-e26362-g004_b.jpg" xlink:type="simple" position="float" orientation="portrait" id="oo_145410.JPG"/></fig><fig id="F3712305" position="float" orientation="portrait"><object-id xmlns:xlink="http://www.w3.org/1999/xlink" xlink:type="simple">10.3897/BDJ.6.e26362.figure4c</object-id><label>Figure 4c.</label><caption><p>Labels.</p></caption><graphic xmlns:xlink="http://www.w3.org/1999/xlink" xlink:href="bdj-06-e26362-g004_c.jpg" xlink:type="simple" position="float" orientation="portrait" id="oo_145411.jpg"/></fig></fig-group><fig-group id="F3467840" position="float" orientation="portrait"><caption><p><italic><tp:taxon-name><tp:taxon-name-part taxon-name-part-type="genus" reg="Conotrachelus">Conotrachelus</tp:taxon-name-part> <tp:taxon-name-part taxon-name-part-type="species" reg="lobatus">lobatus</tp:taxon-name-part></tp:taxon-name></italic> Champion, lateral view.</p></caption><fig id="F3467887" position="float" orientation="portrait"><object-id xmlns:xlink="http://www.w3.org/1999/xlink" xlink:type="simple">10.3897/BDJ.6.e26362.figure5a</object-id><label>Figure 5a.</label><caption><p>Male.</p></caption><graphic xmlns:xlink="http://www.w3.org/1999/xlink" xlink:href="bdj-06-e26362-g005_a.jpg" xlink:type="simple" position="float" orientation="portrait" id="oo_109448.jpg"/></fig><fig id="F3467888" position="float" orientation="portrait"><object-id xmlns:xlink="http://www.w3.org/1999/xlink" xlink:type="simple">10.3897/BDJ.6.e26362.figure5b</object-id><label>Figure 5b.</label><caption><p>Female (USNMENT01173425).</p></caption><graphic xmlns:xlink="http://www.w3.org/1999/xlink" xlink:href="bdj-06-e26362-g005_b.jpg" xlink:type="simple" position="float" orientation="portrait" id="oo_109449.jpg"/></fig></fig-group><fig-group id="F3933459" position="float" orientation="portrait"><caption><p><italic><tp:taxon-name><tp:taxon-name-part taxon-name-part-type="genus" reg="Conotrachelus">Conotrachelus</tp:taxon-name-part> <tp:taxon-name-part taxon-name-part-type="species" reg="lobatus">lobatus</tp:taxon-name-part></tp:taxon-name></italic> Champion (USNMENT01448049) median lobe.</p></caption><fig id="F3933464" position="float" orientation="portrait"><object-id xmlns:xlink="http://www.w3.org/1999/xlink" xlink:type="simple">10.3897/BDJ.6.e26362.figure6a</object-id><label>Figure 6a.</label><caption><p>Lateral view.</p></caption><graphic xmlns:xlink="http://www.w3.org/1999/xlink" xlink:href="bdj-06-e26362-g006_a.jpg" xlink:type="simple" position="float" orientation="portrait" id="oo_175191.jpg"/></fig><fig id="F3933465" position="float" orientation="portrait"><object-id xmlns:xlink="http://www.w3.org/1999/xlink" xlink:type="simple">10.3897/BDJ.6.e26362.figure6b</object-id><label>Figure 6b.</label><caption><p>Dorsal view.</p></caption><graphic xmlns:xlink="http://www.w3.org/1999/xlink" xlink:href="bdj-06-e26362-g006_b.jpg" xlink:type="simple" position="float" orientation="portrait" id="oo_175192.jpg"/></fig><fig id="F3933466" position="float" orientation="portrait"><object-id xmlns:xlink="http://www.w3.org/1999/xlink" xlink:type="simple">10.3897/BDJ.6.e26362.figure6c</object-id><label>Figure 6c.</label><caption><p>Anterior view.</p></caption><graphic xmlns:xlink="http://www.w3.org/1999/xlink" xlink:href="bdj-06-e26362-g006_c.jpg" xlink:type="simple" position="float" orientation="portrait" id="oo_175193.jpg"/></fig></fig-group><fig-group id="F3467877" position="float" orientation="portrait"><caption><p><italic><tp:taxon-name><tp:taxon-name-part taxon-name-part-type="genus" reg="Conotrachelus">Conotrachelus</tp:taxon-name-part></tp:taxon-name></italic> spp. female, dorsal view. Note the difference in proportions.</p></caption><fig id="F3467882" position="float" orientation="portrait"><object-id xmlns:xlink="http://www.w3.org/1999/xlink" xlink:type="simple">10.3897/BDJ.6.e26362.figure7a</object-id><label>Figure 7a.</label><caption><p><tp:taxon-name><tp:taxon-name-part taxon-name-part-type="genus" reg="Conotrachelus">Conotrachelus</tp:taxon-name-part> <tp:taxon-name-part taxon-name-part-type="uncertainty-rank">nr</tp:taxon-name-part> <tp:taxon-name-part taxon-name-part-type="species" reg="posticatus">posticatus</tp:taxon-name-part></tp:taxon-name>, female (USNMENT01173426).</p></caption><graphic xmlns:xlink="http://www.w3.org/1999/xlink" xlink:href="bdj-06-e26362-g007_a.jpg" xlink:type="simple" position="float" orientation="portrait" id="oo_109446.jpg"/></fig><fig id="F3467883" position="float" orientation="portrait"><object-id xmlns:xlink="http://www.w3.org/1999/xlink" xlink:type="simple">10.3897/BDJ.6.e26362.figure7b</object-id><label>Figure 7b.</label><caption><p><italic><tp:taxon-name><tp:taxon-name-part taxon-name-part-type="genus" reg="Conotrachelus">Conotrachelus</tp:taxon-name-part> <tp:taxon-name-part taxon-name-part-type="species" reg="lobatus">lobatus</tp:taxon-name-part></tp:taxon-name></italic>, female (USNMENT01173425).</p></caption><graphic xmlns:xlink="http://www.w3.org/1999/xlink" xlink:href="bdj-06-e26362-g007_b.jpg" xlink:type="simple" position="float" orientation="portrait" id="oo_109445.jpg"/></fig></fig-group><fig id="F3467883" position="float" orientation="portrait"><object-id xmlns:xlink="http://www.w3.org/1999/xlink" xlink:type="simple">10.3897/BDJ.6.e26362.figure7b</object-id><label>Figure 7b.</label><caption><p><italic><tp:taxon-name><tp:taxon-name-part taxon-name-part-type="genus" reg="Conotrachelus">Conotrachelus</tp:taxon-name-part> <tp:taxon-name-part taxon-name-part-type="species" reg="lobatus">lobatus</tp:taxon-name-part></tp:taxon-name></italic>, female (USNMENT01173425).</p></caption><graphic xmlns:xlink="http://www.w3.org/1999/xlink" xlink:href="bdj-06-e26362-g007_b.jpg" xlink:type="simple" position="float" orientation="portrait" id="oo_109445.jpg"/></fig><fig id="F3712268" position="float" orientation="portrait"><object-id xmlns:xlink="http://www.w3.org/1999/xlink" xlink:type="simple">10.3897/BDJ.6.e26362.figure3b</object-id><label>Figure 3b.</label><caption><p>Dorsal view.</p></caption><graphic xmlns:xlink="http://www.w3.org/1999/xlink" xlink:href="bdj-06-e26362-g003_b.jpg" xlink:type="simple" position="float" orientation="portrait" id="oo_145403.jpg"/></fig><fig id="F3712304" position="float" orientation="portrait"><object-id xmlns:xlink="http://www.w3.org/1999/xlink" xlink:type="simple">10.3897/BDJ.6.e26362.figure4b</object-id><label>Figure 4b.</label><caption><p>Dorsal view.</p></caption><graphic xmlns:xlink="http://www.w3.org/1999/xlink" xlink:href="bdj-06-e26362-g004_b.jpg" xlink:type="simple" position="float" orientation="portrait" id="oo_145410.JPG"/></fig><fig-group id="F4719995" position="float" orientation="portrait"><caption><p><italic><tp:taxon-name><tp:taxon-name-part taxon-name-part-type="genus" reg="Conotrachelus">Conotrachelus</tp:taxon-name-part> <tp:taxon-name-part taxon-name-part-type="species" reg="carinifer">carinifer</tp:taxon-name-part></tp:taxon-name></italic> Casey (USNMENT00896767).</p></caption><fig id="F4720000" position="float" orientation="portrait"><object-id xmlns:xlink="http://www.w3.org/1999/xlink" xlink:type="simple">10.3897/BDJ.6.e26362.figure11a</object-id><label>Figure 11a.</label><caption><p>Lateral view</p></caption><graphic xmlns:xlink="http://www.w3.org/1999/xlink" xlink:href="bdj-06-e26362-g011_a.jpg" xlink:type="simple" position="float" orientation="portrait" id="oo_234491.jpg"/></fig><fig id="F4720001" position="float" orientation="portrait"><object-id xmlns:xlink="http://www.w3.org/1999/xlink" xlink:type="simple">10.3897/BDJ.6.e26362.figure11b</object-id><label>Figure 11b.</label><caption><p>Dorsal view</p></caption><graphic xmlns:xlink="http://www.w3.org/1999/xlink" xlink:href="bdj-06-e26362-g011_b.jpg" xlink:type="simple" position="float" orientation="portrait" id="oo_234493.jpg"/></fig><fig id="F4720002" position="float" orientation="portrait"><object-id xmlns:xlink="http://www.w3.org/1999/xlink" xlink:type="simple">10.3897/BDJ.6.e26362.figure11c</object-id><label>Figure 11c.</label><caption><p>Anterior view</p></caption><graphic xmlns:xlink="http://www.w3.org/1999/xlink" xlink:href="bdj-06-e26362-g011_c.jpg" xlink:type="simple" position="float" orientation="portrait" id="oo_234494.jpg"/></fig><fig id="F4720003" position="float" orientation="portrait"><object-id xmlns:xlink="http://www.w3.org/1999/xlink" xlink:type="simple">10.3897/BDJ.6.e26362.figure11d</object-id><label>Figure 11d.</label><caption><p>Labels</p></caption><graphic xmlns:xlink="http://www.w3.org/1999/xlink" xlink:href="bdj-06-e26362-g011_d.jpg" xlink:type="simple" position="float" orientation="portrait" id="oo_234495.jpg"/></fig></fig-group><fig id="F4720001" position="float" orientation="portrait"><object-id xmlns:xlink="http://www.w3.org/1999/xlink" xlink:type="simple">10.3897/BDJ.6.e26362.figure11b</object-id><label>Figure 11b.</label><caption><p>Dorsal view</p></caption><graphic xmlns:xlink="http://www.w3.org/1999/xlink" xlink:href="bdj-06-e26362-g011_b.jpg" xlink:type="simple" position="float" orientation="portrait" id="oo_234493.jpg"/></fig><fig id="F3712271" position="float" orientation="portrait"><object-id xmlns:xlink="http://www.w3.org/1999/xlink" xlink:type="simple">10.3897/BDJ.6.e26362.figure3e</object-id><label>Figure 3e.</label><caption><p>Detail, hind leg, lateral view.</p></caption><graphic xmlns:xlink="http://www.w3.org/1999/xlink" xlink:href="bdj-06-e26362-g003_e.jpg" xlink:type="simple" position="float" orientation="portrait" id="oo_145406.jpg"/></fig><fig id="F3712267" position="float" orientation="portrait"><object-id xmlns:xlink="http://www.w3.org/1999/xlink" xlink:type="simple">10.3897/BDJ.6.e26362.figure3a</object-id><label>Figure 3a.</label><caption><p>Lateral view.</p></caption><graphic xmlns:xlink="http://www.w3.org/1999/xlink" xlink:href="bdj-06-e26362-g003_a.jpg" xlink:type="simple" position="float" orientation="portrait" id="oo_145402.jpg"/></fig><fig id="F3712269" position="float" orientation="portrait"><object-id xmlns:xlink="http://www.w3.org/1999/xlink" xlink:type="simple">10.3897/BDJ.6.e26362.figure3c</object-id><label>Figure 3c.</label><caption><p>Oblique lateral view.</p></caption><graphic xmlns:xlink="http://www.w3.org/1999/xlink" xlink:href="bdj-06-e26362-g003_c.jpg" xlink:type="simple" position="float" orientation="portrait" id="oo_145404.jpg"/></fig><fig id="F3712270" position="float" orientation="portrait"><object-id xmlns:xlink="http://www.w3.org/1999/xlink" xlink:type="simple">10.3897/BDJ.6.e26362.figure3d</object-id><label>Figure 3d.</label><caption><p>Anterior view.</p></caption><graphic xmlns:xlink="http://www.w3.org/1999/xlink" xlink:href="bdj-06-e26362-g003_d.jpg" xlink:type="simple" position="float" orientation="portrait" id="oo_145405.jpg"/></fig><fig id="F3712303" position="float" orientation="portrait"><object-id xmlns:xlink="http://www.w3.org/1999/xlink" xlink:type="simple">10.3897/BDJ.6.e26362.figure4a</object-id><label>Figure 4a.</label><caption><p>Lateral view.</p></caption><graphic xmlns:xlink="http://www.w3.org/1999/xlink" xlink:href="bdj-06-e26362-g004_a.jpg" xlink:type="simple" position="float" orientation="portrait" id="oo_145409.jpg"/></fig><fig-group id="F3869419" position="float" orientation="portrait"><caption><p><italic><tp:taxon-name><tp:taxon-name-part taxon-name-part-type="genus" reg="Conotrachelus">Conotrachelus</tp:taxon-name-part> <tp:taxon-name-part taxon-name-part-type="species" reg="posticatus">posticatus</tp:taxon-name-part></tp:taxon-name></italic> Boheman (USNMENT00896703), male.</p></caption><fig id="F3869424" position="float" orientation="portrait"><object-id xmlns:xlink="http://www.w3.org/1999/xlink" xlink:type="simple">10.3897/BDJ.6.e26362.figure9a</object-id><label>Figure 9a.</label><caption><p>Lateral view.</p></caption><graphic xmlns:xlink="http://www.w3.org/1999/xlink" xlink:href="bdj-06-e26362-g009_a.jpg" xlink:type="simple" position="float" orientation="portrait" id="oo_165299.jpg"/></fig><fig id="F3869425" position="float" orientation="portrait"><object-id xmlns:xlink="http://www.w3.org/1999/xlink" xlink:type="simple">10.3897/BDJ.6.e26362.figure9b</object-id><label>Figure 9b.</label><caption><p>Dorsal view.</p></caption><graphic xmlns:xlink="http://www.w3.org/1999/xlink" xlink:href="bdj-06-e26362-g009_b.jpg" xlink:type="simple" position="float" orientation="portrait" id="oo_165294.jpg"/></fig><fig id="F3869426" position="float" orientation="portrait"><object-id xmlns:xlink="http://www.w3.org/1999/xlink" xlink:type="simple">10.3897/BDJ.6.e26362.figure9c</object-id><label>Figure 9c.</label><caption><p>Oblique-lateral view.</p></caption><graphic xmlns:xlink="http://www.w3.org/1999/xlink" xlink:href="bdj-06-e26362-g009_c.jpg" xlink:type="simple" position="float" orientation="portrait" id="oo_165295.jpg"/></fig><fig id="F3869427" position="float" orientation="portrait"><object-id xmlns:xlink="http://www.w3.org/1999/xlink" xlink:type="simple">10.3897/BDJ.6.e26362.figure9d</object-id><label>Figure 9d.</label><caption><p>Anterior view.</p></caption><graphic xmlns:xlink="http://www.w3.org/1999/xlink" xlink:href="bdj-06-e26362-g009_d.jpg" xlink:type="simple" position="float" orientation="portrait" id="oo_165297.jpg"/></fig><fig id="F3869428" position="float" orientation="portrait"><object-id xmlns:xlink="http://www.w3.org/1999/xlink" xlink:type="simple">10.3897/BDJ.6.e26362.figure9e</object-id><label>Figure 9e.</label><caption><p>Labels.</p></caption><graphic xmlns:xlink="http://www.w3.org/1999/xlink" xlink:href="bdj-06-e26362-g009_e.jpg" xlink:type="simple" position="float" orientation="portrait" id="oo_165298.JPG"/></fig></fig-group><fig id="F3869424" position="float" orientation="portrait"><object-id xmlns:xlink="http://www.w3.org/1999/xlink" xlink:type="simple">10.3897/BDJ.6.e26362.figure9a</object-id><label>Figure 9a.</label><caption><p>Lateral view.</p></caption><graphic xmlns:xlink="http://www.w3.org/1999/xlink" xlink:href="bdj-06-e26362-g009_a.jpg" xlink:type="simple" position="float" orientation="portrait" id="oo_165299.jpg"/></fig><fig id="F3869425" position="float" orientation="portrait"><object-id xmlns:xlink="http://www.w3.org/1999/xlink" xlink:type="simple">10.3897/BDJ.6.e26362.figure9b</object-id><label>Figure 9b.</label><caption><p>Dorsal view.</p></caption><graphic xmlns:xlink="http://www.w3.org/1999/xlink" xlink:href="bdj-06-e26362-g009_b.jpg" xlink:type="simple" position="float" orientation="portrait" id="oo_165294.jpg"/></fig><fig id="F3467882" position="float" orientation="portrait"><object-id xmlns:xlink="http://www.w3.org/1999/xlink" xlink:type="simple">10.3897/BDJ.6.e26362.figure7a</object-id><label>Figure 7a.</label><caption><p><tp:taxon-name><tp:taxon-name-part taxon-name-part-type="genus" reg="Conotrachelus">Conotrachelus</tp:taxon-name-part> <tp:taxon-name-part taxon-name-part-type="uncertainty-rank">nr</tp:taxon-name-part> <tp:taxon-name-part taxon-name-part-type="species" reg="posticatus">posticatus</tp:taxon-name-part></tp:taxon-name>, female (USNMENT01173426).</p></caption><graphic xmlns:xlink="http://www.w3.org/1999/xlink" xlink:href="bdj-06-e26362-g007_a.jpg" xlink:type="simple" position="float" orientation="portrait" id="oo_109446.jpg"/></fig><fig-group id="F3869457" position="float" orientation="portrait"><caption><p><italic><tp:taxon-name><tp:taxon-name-part taxon-name-part-type="genus" reg="Conotrachelus">Conotrachelus</tp:taxon-name-part> <tp:taxon-name-part taxon-name-part-type="species" reg="posticatus">posticatus</tp:taxon-name-part></tp:taxon-name></italic> Boheman (USNMENT00896704), female.</p></caption><fig id="F3869462" position="float" orientation="portrait"><object-id xmlns:xlink="http://www.w3.org/1999/xlink" xlink:type="simple">10.3897/BDJ.6.e26362.figure10a</object-id><label>Figure 10a.</label><caption><p>Lateral view.</p></caption><graphic xmlns:xlink="http://www.w3.org/1999/xlink" xlink:href="bdj-06-e26362-g010_a.jpg" xlink:type="simple" position="float" orientation="portrait" id="oo_165313.jpg"/></fig><fig id="F3869463" position="float" orientation="portrait"><object-id xmlns:xlink="http://www.w3.org/1999/xlink" xlink:type="simple">10.3897/BDJ.6.e26362.figure10b</object-id><label>Figure 10b.</label><caption><p>Dorsal view.</p></caption><graphic xmlns:xlink="http://www.w3.org/1999/xlink" xlink:href="bdj-06-e26362-g010_b.jpg" xlink:type="simple" position="float" orientation="portrait" id="oo_165314.jpg"/></fig><fig id="F3869464" position="float" orientation="portrait"><object-id xmlns:xlink="http://www.w3.org/1999/xlink" xlink:type="simple">10.3897/BDJ.6.e26362.figure10c</object-id><label>Figure 10c.</label><caption><p>Oblique-lateral view.</p></caption><graphic xmlns:xlink="http://www.w3.org/1999/xlink" xlink:href="bdj-06-e26362-g010_c.jpg" xlink:type="simple" position="float" orientation="portrait" id="oo_165315.jpg"/></fig><fig id="F3869465" position="float" orientation="portrait"><object-id xmlns:xlink="http://www.w3.org/1999/xlink" xlink:type="simple">10.3897/BDJ.6.e26362.figure10d</object-id><label>Figure 10d.</label><caption><p>Anterior view.</p></caption><graphic xmlns:xlink="http://www.w3.org/1999/xlink" xlink:href="bdj-06-e26362-g010_d.jpg" xlink:type="simple" position="float" orientation="portrait" id="oo_165316.jpg"/></fig><fig id="F3869466" position="float" orientation="portrait"><object-id xmlns:xlink="http://www.w3.org/1999/xlink" xlink:type="simple">10.3897/BDJ.6.e26362.figure10e</object-id><label>Figure 10e.</label><caption><p>Labels.</p></caption><graphic xmlns:xlink="http://www.w3.org/1999/xlink" xlink:href="bdj-06-e26362-g010_e.jpg" xlink:type="simple" position="float" orientation="portrait" id="oo_165317.JPG"/></fig></fig-group><fig id="F3869463" position="float" orientation="portrait"><object-id xmlns:xlink="http://www.w3.org/1999/xlink" xlink:type="simple">10.3897/BDJ.6.e26362.figure10b</object-id><label>Figure 10b.</label><caption><p>Dorsal view.</p></caption><graphic xmlns:xlink="http://www.w3.org/1999/xlink" xlink:href="bdj-06-e26362-g010_b.jpg" xlink:type="simple" position="float" orientation="portrait" id="oo_165314.jpg"/></fig></tp:treatment-sec><ref-list><ref id="B3711757"><element-citation xmlns:xlink="http://www.w3.org/1999/xlink" publication-type="chapter" xlink:type="simple"><person-group person-group-type="author"><name name-style="western"><surname>Champion</surname><given-names>G. C.</given-names></name></person-group><year>1904</year><chapter-title><tp:taxon-name><tp:taxon-name-part taxon-name-part-type="class">Insecta</tp:taxon-name-part></tp:taxon-name>. <tp:taxon-name><tp:taxon-name-part taxon-name-part-type="order">Coleoptera</tp:taxon-name-part></tp:taxon-name>. <tp:taxon-name><tp:taxon-name-part taxon-name-part-type="genus">Rhynchophora</tp:taxon-name-part></tp:taxon-name>. <tp:taxon-name><tp:taxon-name-part taxon-name-part-type="family">Curculionidae</tp:taxon-name-part></tp:taxon-name>. <tp:taxon-name><tp:taxon-name-part taxon-name-part-type="subfamily">Curculioninae</tp:taxon-name-part></tp:taxon-name> (part.)</chapter-title><person-group person-group-type="editor"><name name-style="western"><surname>Champion</surname><given-names>G. C.</given-names></name></person-group><source>Biologia Centrali-Americana</source><volume>4, part 4</volume><size units="page">viii + 750 + 35 pl. [337-440: IX-1904]</size></element-citation></ref><ref id="B3637991"><element-citation xmlns:xlink="http://www.w3.org/1999/xlink" publication-type="article" xlink:type="simple"><person-group person-group-type="author"><name name-style="western"><surname>O'Brien</surname><given-names>Charles</given-names></name><name name-style="western"><surname>Wibmer</surname><given-names>Guillermo J</given-names></name></person-group><year>1982</year><article-title>Annotated checklist of weevils (<tp:taxon-name><tp:taxon-name-part taxon-name-part-type="family">Curculionidae</tp:taxon-name-part></tp:taxon-name> sensu lato) of North America and the West Indies (<tp:taxon-name><tp:taxon-name-part taxon-name-part-type="order">Coleoptera</tp:taxon-name-part></tp:taxon-name>: <tp:taxon-name><tp:taxon-name-part taxon-name-part-type="family">Curculionidae</tp:taxon-name-part></tp:taxon-name>)</article-title><source>Memoirs of the American Entomological Institute</source><volume>34</volume><fpage>1</fpage><lpage>382</lpage></element-citation></ref><ref id="B3468091"><element-citation xmlns:xlink="http://www.w3.org/1999/xlink" publication-type="article" xlink:type="simple"><person-group person-group-type="author"><name name-style="western"><surname>Salas-Araiza</surname><given-names>M. D.</given-names></name><name name-style="western"><surname>O'Brien</surname><given-names>C. W.</given-names></name><name name-style="western"><surname>Romero-Napoles</surname><given-names>J.</given-names></name></person-group><year>2001</year><article-title><tp:taxon-name><tp:taxon-name-part taxon-name-part-type="superfamily">Curculionoidea</tp:taxon-name-part></tp:taxon-name> (<tp:taxon-name><tp:taxon-name-part taxon-name-part-type="class">Insecta</tp:taxon-name-part></tp:taxon-name>: <tp:taxon-name><tp:taxon-name-part taxon-name-part-type="order">Coleoptera</tp:taxon-name-part></tp:taxon-name>) from the state of Guanajuato, Mexico</article-title><source><tp:taxon-name><tp:taxon-name-part taxon-name-part-type="class">Insecta</tp:taxon-name-part></tp:taxon-name> Mundi</source><volume>15</volume><issue>1</issue><fpage>45</fpage><lpage>57</lpage></element-citation></ref><ref id="B3819474"><element-citation xmlns:xlink="http://www.w3.org/1999/xlink" publication-type="article" xlink:type="simple"><person-group person-group-type="author"><name name-style="western"><surname>Schoof</surname><given-names>Herbert Frederick</given-names></name></person-group><year>1942</year><article-title>The genus <italic><tp:taxon-name><tp:taxon-name-part taxon-name-part-type="genus" reg="Conotrachelus">Conotrachelus</tp:taxon-name-part></tp:taxon-name></italic> Dejean (<tp:taxon-name><tp:taxon-name-part taxon-name-part-type="order">Coleoptera</tp:taxon-name-part></tp:taxon-name>, <tp:taxon-name><tp:taxon-name-part taxon-name-part-type="family">Curculionidae</tp:taxon-name-part></tp:taxon-name>) in the North Central United States</article-title><source>Illinois Biological Monograph</source><volume>19</volume><issue>3</issue><fpage>1</fpage><lpage>176</lpage></element-citation></ref></ref-list></tp:taxon-treatment>
