# Supplementary material for: On the identity of a U.S. intercepted Conotrachelus Dejean (Coleoptera: Curculionidae) with avocado (Persea americana)
Source: Biodivers Data J. 2018 Nov 2;(6):e26362. doi: 10.3897/BDJ.6.e26362 (PMC6226545; doi:10.3897/BDJ.6.e26362)
Supplement: XML Treatment for Conotrachelus posticatus [file BDJ.6.e26362-treatment2.xml]

<!DOCTYPE tp:taxon-treatment
  PUBLIC "-//TaxonX//DTD Taxonomic Treatment Publishing DTD v0 20100105//EN" "tax-treatment-NSO.dtd">
<tp:taxon-treatment xmlns:tp="http://www.plazi.org/taxpub"><tp:treatment-meta><mixed-citation publication-type="journal"><person-group><name><surname>Chamorro</surname><given-names>Maria Lourdes</given-names></name><name><surname>Barclay</surname><given-names>Maxwell V. L.</given-names></name></person-group><article-title>On the identity of a U.S. intercepted <italic><tp:taxon-name><tp:taxon-name-part taxon-name-part-type="genus" reg="Conotrachelus">Conotrachelus</tp:taxon-name-part></tp:taxon-name></italic> Dejean (<tp:taxon-name><tp:taxon-name-part taxon-name-part-type="order">Coleoptera</tp:taxon-name-part></tp:taxon-name>: <tp:taxon-name><tp:taxon-name-part taxon-name-part-type="family">Curculionidae</tp:taxon-name-part></tp:taxon-name>) with avocado (<italic><tp:taxon-name><tp:taxon-name-part taxon-name-part-type="genus" reg="Persea">Persea</tp:taxon-name-part> <tp:taxon-name-part taxon-name-part-type="species" reg="americana">americana</tp:taxon-name-part></tp:taxon-name></italic>)</article-title><source>Biodivers Data J</source><day>02</day><month>11</month><year>2018</year><volume>2018</volume><issue>6</issue><pub-id pub-id-type="doi">10.3897/BDJ.6.e26362</pub-id></mixed-citation></tp:treatment-meta><tp:nomenclature><tp:taxon-name><tp:taxon-name-part taxon-name-part-type="genus">Conotrachelus</tp:taxon-name-part> <tp:taxon-name-part taxon-name-part-type="species">posticatus</tp:taxon-name-part><object-id xmlns:xlink="http://www.w3.org/1999/xlink" xlink:type="simple" object-id-type="BHL">http://www.biodiversitylibrary.org/item/14609#page/417/mode/1up</object-id><object-id xmlns:xlink="http://www.w3.org/1999/xlink" xlink:type="simple" object-id-type="Say's description">https://archive.org/stream/americanentomolo01sayt#page/284/mode/2up/search/posticatus</object-id><object-id xmlns:xlink="http://www.w3.org/1999/xlink" xlink:type="simple" object-id-type="BHL">https://www.biodiversitylibrary.org/item/24769#page/418/mode/1up</object-id></tp:taxon-name><tp:taxon-authority>Boheman in Schoenherr, 1837</tp:taxon-authority><tp:nomenclature-citation-list><tp:nomenclature-citation><tp:taxon-name><tp:taxon-name-part taxon-name-part-type="genus" reg="Conotrachelus">Conotrachelus</tp:taxon-name-part> <tp:taxon-name-part taxon-name-part-type="species" reg="posticatus">posticatus</tp:taxon-name-part></tp:taxon-name><comment> Say, 1831 in <xref ref-type="bibr" rid="B3861847">Say 1831</xref>:19 [nomen nudum]; Boh. in <xref ref-type="bibr" rid="B3819505">Schoenherr 1837</xref>: 406 [original description]; <xref ref-type="bibr" rid="B3711757">Champion 1904</xref>: 403 [redescription, variation, distribution]; <xref ref-type="bibr" rid="B3637991">O'Brien and Wibmer 1982</xref>: 131 [annotated checklist].</comment></tp:nomenclature-citation></tp:nomenclature-citation-list></tp:nomenclature><tp:treatment-sec sec-type="Diagnosis"><title>Diagnosis</title><p>One of the salient features of <italic><tp:taxon-name><tp:taxon-name-part taxon-name-part-type="genus" reg="Conotrachelus">C.</tp:taxon-name-part> <tp:taxon-name-part taxon-name-part-type="species" reg="posticatus">posticatus</tp:taxon-name-part></tp:taxon-name></italic> (Figs <xref ref-type="fig" rid="F3467877">7</xref><xref ref-type="fig" rid="F3467882">a</xref>, <xref ref-type="fig" rid="F3467884">8</xref>, <xref ref-type="fig" rid="F3869419">9</xref>, <xref ref-type="fig" rid="F3869457">10</xref>) is the presence of a costate first elytral interval (interstriae) in both male and females (Figs <xref ref-type="fig" rid="F3869419">9</xref><xref ref-type="fig" rid="F3869425">b</xref>, <xref ref-type="fig" rid="F3869457">10</xref><xref ref-type="fig" rid="F3869463">b</xref>, Figs <xref ref-type="fig" rid="F3933472">12</xref><xref ref-type="fig" rid="F3933478">b</xref>, <xref ref-type="fig" rid="F3933487">13</xref><xref ref-type="fig" rid="F3933493">b</xref>). In addition, males usually have the second interval costate (Fig. <xref ref-type="fig" rid="F3869419">9</xref><xref ref-type="fig" rid="F3869425">b</xref>). <italic><tp:taxon-name><tp:taxon-name-part taxon-name-part-type="genus" reg="Conotrachelus">Conotrachelus</tp:taxon-name-part> <tp:taxon-name-part taxon-name-part-type="species" reg="posticatus">posticatus</tp:taxon-name-part></tp:taxon-name></italic> also has subparallel elytral margins beyond midline, then abruptily converging (abruptily constricted in some specimens) to the apex. In other species herein treated, the elytral margins gradually converge towards the apex, hence <italic><tp:taxon-name><tp:taxon-name-part taxon-name-part-type="genus" reg="Conotrachelus">C.</tp:taxon-name-part> <tp:taxon-name-part taxon-name-part-type="species" reg="posticatus">posticatus</tp:taxon-name-part></tp:taxon-name></italic> has a rather pseudo-quadrate gestalt with the elytra roughly 2.5 times the pronotal length (Figs <xref ref-type="fig" rid="F3467877">7</xref>, <xref ref-type="fig" rid="F3869419">9</xref><xref ref-type="fig" rid="F3869425">b</xref>, <xref ref-type="fig" rid="F3869457">10</xref><xref ref-type="fig" rid="F3869463">b</xref>).</p></tp:treatment-sec><tp:treatment-sec sec-type="Distribution"><title>Distribution</title><p>Canada, Guatemala, Mexico, Panamá, U.S.A.</p></tp:treatment-sec><tp:treatment-sec sec-type="Notes"><title>Notes</title><p>It is not uncommon in collections to find <italic><tp:taxon-name><tp:taxon-name-part taxon-name-part-type="genus" reg="Conotrachelus">Conotrachelus</tp:taxon-name-part> <tp:taxon-name-part taxon-name-part-type="species" reg="naso">naso</tp:taxon-name-part></tp:taxon-name></italic> misidentified as <italic><tp:taxon-name><tp:taxon-name-part taxon-name-part-type="genus" reg="Conotrachelus">C.</tp:taxon-name-part> <tp:taxon-name-part taxon-name-part-type="species" reg="posticatus">posticatus</tp:taxon-name-part></tp:taxon-name></italic>. The fore-femora of <italic><tp:taxon-name><tp:taxon-name-part taxon-name-part-type="genus" reg="Conotrachelus">C.</tp:taxon-name-part> <tp:taxon-name-part taxon-name-part-type="species" reg="posticatus">posticatus</tp:taxon-name-part></tp:taxon-name></italic> are distally excavate ventrally and bear a tooth, while in <italic><tp:taxon-name><tp:taxon-name-part taxon-name-part-type="genus" reg="Conotrachelus">C.</tp:taxon-name-part> <tp:taxon-name-part taxon-name-part-type="species" reg="naso">naso</tp:taxon-name-part></tp:taxon-name></italic>, the ventral margin of the fore-femora is largely entire. During the course of this study, we came across multiple species that resemble <italic><tp:taxon-name><tp:taxon-name-part taxon-name-part-type="genus" reg="Conotrachelus">C.</tp:taxon-name-part> <tp:taxon-name-part taxon-name-part-type="species" reg="posticatus">posticatus</tp:taxon-name-part></tp:taxon-name></italic> (e.g. elytral maculation, males with metauncus dentiform and first and second striae costate); however, upon dissection of males, differences in the median lobe confirmed these to be different species. Careful examination of the metauncus reveals additional diagnostic characters. While many of these superficially similar <italic><tp:taxon-name><tp:taxon-name-part taxon-name-part-type="genus" reg="Conotrachelus">C.</tp:taxon-name-part> <tp:taxon-name-part taxon-name-part-type="species" reg="posticatus">posticatus</tp:taxon-name-part></tp:taxon-name></italic> males possess a dentiform metauncus, slight differences exist, such as the presence of tufts of setae on the denticles themselves. Other species, in what is here termed the <italic><tp:taxon-name><tp:taxon-name-part taxon-name-part-type="genus" reg="Conotrachelus">C.</tp:taxon-name-part> <tp:taxon-name-part taxon-name-part-type="species" reg="posticatus">posticatus</tp:taxon-name-part></tp:taxon-name></italic> complex, share many characteristics with <italic><tp:taxon-name><tp:taxon-name-part taxon-name-part-type="genus" reg="Conotrachelus">C.</tp:taxon-name-part> <tp:taxon-name-part taxon-name-part-type="species" reg="naso">naso</tp:taxon-name-part></tp:taxon-name></italic>; for example, the ventral margins of the fore-femora are entire with either a small spine or altogether lacking one. In addition, the shape of the apex of the median lobe resembles that of <italic><tp:taxon-name><tp:taxon-name-part taxon-name-part-type="genus" reg="Conotrachelus">C.</tp:taxon-name-part> <tp:taxon-name-part taxon-name-part-type="species" reg="naso">naso</tp:taxon-name-part></tp:taxon-name></italic>. A revision of <italic><tp:taxon-name><tp:taxon-name-part taxon-name-part-type="genus" reg="Conotrachelus">C.</tp:taxon-name-part> <tp:taxon-name-part taxon-name-part-type="species" reg="posticatus">posticatus</tp:taxon-name-part></tp:taxon-name></italic> and related species is needed.</p></tp:treatment-sec><tp:treatment-sec><!--Section generated to contain objects referenced in tp:taxon-treatment.--><fig-group id="F3467877" position="float" orientation="portrait"><caption><p><italic><tp:taxon-name><tp:taxon-name-part taxon-name-part-type="genus" reg="Conotrachelus">Conotrachelus</tp:taxon-name-part></tp:taxon-name></italic> spp. female, dorsal view. Note the difference in proportions.</p></caption><fig id="F3467882" position="float" orientation="portrait"><object-id xmlns:xlink="http://www.w3.org/1999/xlink" xlink:type="simple">10.3897/BDJ.6.e26362.figure7a</object-id><label>Figure 7a.</label><caption><p><tp:taxon-name><tp:taxon-name-part taxon-name-part-type="genus" reg="Conotrachelus">Conotrachelus</tp:taxon-name-part> <tp:taxon-name-part taxon-name-part-type="uncertainty-rank">nr</tp:taxon-name-part> <tp:taxon-name-part taxon-name-part-type="species" reg="posticatus">posticatus</tp:taxon-name-part></tp:taxon-name>, female (USNMENT01173426).</p></caption><graphic xmlns:xlink="http://www.w3.org/1999/xlink" xlink:href="bdj-06-e26362-g007_a.jpg" xlink:type="simple" position="float" orientation="portrait" id="oo_109446.jpg"/></fig><fig id="F3467883" position="float" orientation="portrait"><object-id xmlns:xlink="http://www.w3.org/1999/xlink" xlink:type="simple">10.3897/BDJ.6.e26362.figure7b</object-id><label>Figure 7b.</label><caption><p><italic><tp:taxon-name><tp:taxon-name-part taxon-name-part-type="genus" reg="Conotrachelus">Conotrachelus</tp:taxon-name-part> <tp:taxon-name-part taxon-name-part-type="species" reg="lobatus">lobatus</tp:taxon-name-part></tp:taxon-name></italic>, female (USNMENT01173425).</p></caption><graphic xmlns:xlink="http://www.w3.org/1999/xlink" xlink:href="bdj-06-e26362-g007_b.jpg" xlink:type="simple" position="float" orientation="portrait" id="oo_109445.jpg"/></fig></fig-group><fig id="F3467882" position="float" orientation="portrait"><object-id xmlns:xlink="http://www.w3.org/1999/xlink" xlink:type="simple">10.3897/BDJ.6.e26362.figure7a</object-id><label>Figure 7a.</label><caption><p><tp:taxon-name><tp:taxon-name-part taxon-name-part-type="genus" reg="Conotrachelus">Conotrachelus</tp:taxon-name-part> <tp:taxon-name-part taxon-name-part-type="uncertainty-rank">nr</tp:taxon-name-part> <tp:taxon-name-part taxon-name-part-type="species" reg="posticatus">posticatus</tp:taxon-name-part></tp:taxon-name>, female (USNMENT01173426).</p></caption><graphic xmlns:xlink="http://www.w3.org/1999/xlink" xlink:href="bdj-06-e26362-g007_a.jpg" xlink:type="simple" position="float" orientation="portrait" id="oo_109446.jpg"/></fig><fig id="F3467884" position="float" orientation="portrait"><object-id xmlns:xlink="http://www.w3.org/1999/xlink" xlink:type="simple">10.3897/BDJ.6.e26362.figure8</object-id><label>Figure 8.</label><caption><p><tp:taxon-name><tp:taxon-name-part taxon-name-part-type="genus" reg="Conotrachelus">Conotrachelus</tp:taxon-name-part> <tp:taxon-name-part taxon-name-part-type="uncertainty-rank">nr</tp:taxon-name-part> <tp:taxon-name-part taxon-name-part-type="species" reg="posticatus">posticatus</tp:taxon-name-part></tp:taxon-name> (USNMENT01173426), female, lateral view.</p></caption><graphic xmlns:xlink="http://www.w3.org/1999/xlink" xlink:href="bdj-06-e26362-g008.jpg" position="float" id="oo_109447.jpg" orientation="portrait" xlink:type="simple"/></fig><fig-group id="F3869419" position="float" orientation="portrait"><caption><p><italic><tp:taxon-name><tp:taxon-name-part taxon-name-part-type="genus" reg="Conotrachelus">Conotrachelus</tp:taxon-name-part> <tp:taxon-name-part taxon-name-part-type="species" reg="posticatus">posticatus</tp:taxon-name-part></tp:taxon-name></italic> Boheman (USNMENT00896703), male.</p></caption><fig id="F3869424" position="float" orientation="portrait"><object-id xmlns:xlink="http://www.w3.org/1999/xlink" xlink:type="simple">10.3897/BDJ.6.e26362.figure9a</object-id><label>Figure 9a.</label><caption><p>Lateral view.</p></caption><graphic xmlns:xlink="http://www.w3.org/1999/xlink" xlink:href="bdj-06-e26362-g009_a.jpg" xlink:type="simple" position="float" orientation="portrait" id="oo_165299.jpg"/></fig><fig id="F3869425" position="float" orientation="portrait"><object-id xmlns:xlink="http://www.w3.org/1999/xlink" xlink:type="simple">10.3897/BDJ.6.e26362.figure9b</object-id><label>Figure 9b.</label><caption><p>Dorsal view.</p></caption><graphic xmlns:xlink="http://www.w3.org/1999/xlink" xlink:href="bdj-06-e26362-g009_b.jpg" xlink:type="simple" position="float" orientation="portrait" id="oo_165294.jpg"/></fig><fig id="F3869426" position="float" orientation="portrait"><object-id xmlns:xlink="http://www.w3.org/1999/xlink" xlink:type="simple">10.3897/BDJ.6.e26362.figure9c</object-id><label>Figure 9c.</label><caption><p>Oblique-lateral view.</p></caption><graphic xmlns:xlink="http://www.w3.org/1999/xlink" xlink:href="bdj-06-e26362-g009_c.jpg" xlink:type="simple" position="float" orientation="portrait" id="oo_165295.jpg"/></fig><fig id="F3869427" position="float" orientation="portrait"><object-id xmlns:xlink="http://www.w3.org/1999/xlink" xlink:type="simple">10.3897/BDJ.6.e26362.figure9d</object-id><label>Figure 9d.</label><caption><p>Anterior view.</p></caption><graphic xmlns:xlink="http://www.w3.org/1999/xlink" xlink:href="bdj-06-e26362-g009_d.jpg" xlink:type="simple" position="float" orientation="portrait" id="oo_165297.jpg"/></fig><fig id="F3869428" position="float" orientation="portrait"><object-id xmlns:xlink="http://www.w3.org/1999/xlink" xlink:type="simple">10.3897/BDJ.6.e26362.figure9e</object-id><label>Figure 9e.</label><caption><p>Labels.</p></caption><graphic xmlns:xlink="http://www.w3.org/1999/xlink" xlink:href="bdj-06-e26362-g009_e.jpg" xlink:type="simple" position="float" orientation="portrait" id="oo_165298.JPG"/></fig></fig-group><fig-group id="F3869457" position="float" orientation="portrait"><caption><p><italic><tp:taxon-name><tp:taxon-name-part taxon-name-part-type="genus" reg="Conotrachelus">Conotrachelus</tp:taxon-name-part> <tp:taxon-name-part taxon-name-part-type="species" reg="posticatus">posticatus</tp:taxon-name-part></tp:taxon-name></italic> Boheman (USNMENT00896704), female.</p></caption><fig id="F3869462" position="float" orientation="portrait"><object-id xmlns:xlink="http://www.w3.org/1999/xlink" xlink:type="simple">10.3897/BDJ.6.e26362.figure10a</object-id><label>Figure 10a.</label><caption><p>Lateral view.</p></caption><graphic xmlns:xlink="http://www.w3.org/1999/xlink" xlink:href="bdj-06-e26362-g010_a.jpg" xlink:type="simple" position="float" orientation="portrait" id="oo_165313.jpg"/></fig><fig id="F3869463" position="float" orientation="portrait"><object-id xmlns:xlink="http://www.w3.org/1999/xlink" xlink:type="simple">10.3897/BDJ.6.e26362.figure10b</object-id><label>Figure 10b.</label><caption><p>Dorsal view.</p></caption><graphic xmlns:xlink="http://www.w3.org/1999/xlink" xlink:href="bdj-06-e26362-g010_b.jpg" xlink:type="simple" position="float" orientation="portrait" id="oo_165314.jpg"/></fig><fig id="F3869464" position="float" orientation="portrait"><object-id xmlns:xlink="http://www.w3.org/1999/xlink" xlink:type="simple">10.3897/BDJ.6.e26362.figure10c</object-id><label>Figure 10c.</label><caption><p>Oblique-lateral view.</p></caption><graphic xmlns:xlink="http://www.w3.org/1999/xlink" xlink:href="bdj-06-e26362-g010_c.jpg" xlink:type="simple" position="float" orientation="portrait" id="oo_165315.jpg"/></fig><fig id="F3869465" position="float" orientation="portrait"><object-id xmlns:xlink="http://www.w3.org/1999/xlink" xlink:type="simple">10.3897/BDJ.6.e26362.figure10d</object-id><label>Figure 10d.</label><caption><p>Anterior view.</p></caption><graphic xmlns:xlink="http://www.w3.org/1999/xlink" xlink:href="bdj-06-e26362-g010_d.jpg" xlink:type="simple" position="float" orientation="portrait" id="oo_165316.jpg"/></fig><fig id="F3869466" position="float" orientation="portrait"><object-id xmlns:xlink="http://www.w3.org/1999/xlink" xlink:type="simple">10.3897/BDJ.6.e26362.figure10e</object-id><label>Figure 10e.</label><caption><p>Labels.</p></caption><graphic xmlns:xlink="http://www.w3.org/1999/xlink" xlink:href="bdj-06-e26362-g010_e.jpg" xlink:type="simple" position="float" orientation="portrait" id="oo_165317.JPG"/></fig></fig-group><fig id="F3869425" position="float" orientation="portrait"><object-id xmlns:xlink="http://www.w3.org/1999/xlink" xlink:type="simple">10.3897/BDJ.6.e26362.figure9b</object-id><label>Figure 9b.</label><caption><p>Dorsal view.</p></caption><graphic xmlns:xlink="http://www.w3.org/1999/xlink" xlink:href="bdj-06-e26362-g009_b.jpg" xlink:type="simple" position="float" orientation="portrait" id="oo_165294.jpg"/></fig><fig id="F3869463" position="float" orientation="portrait"><object-id xmlns:xlink="http://www.w3.org/1999/xlink" xlink:type="simple">10.3897/BDJ.6.e26362.figure10b</object-id><label>Figure 10b.</label><caption><p>Dorsal view.</p></caption><graphic xmlns:xlink="http://www.w3.org/1999/xlink" xlink:href="bdj-06-e26362-g010_b.jpg" xlink:type="simple" position="float" orientation="portrait" id="oo_165314.jpg"/></fig><fig-group id="F3933472" position="float" orientation="portrait"><caption><p><italic><tp:taxon-name><tp:taxon-name-part taxon-name-part-type="genus" reg="Conotrachelus">Conotrachelus</tp:taxon-name-part> <tp:taxon-name-part taxon-name-part-type="species" reg="posticatus">posticatus</tp:taxon-name-part></tp:taxon-name></italic> syntype, NHRS-COLE000008467. Photographed by Johannes Bergsten (© 2018 Naturhistoriska riksmuseet). Made available by the Swedish Museum of Natural History under Creative Commons Atribution 4.0 International Public License, CC-BY 4.0.</p></caption><fig id="F3933477" position="float" orientation="portrait"><object-id xmlns:xlink="http://www.w3.org/1999/xlink" xlink:type="simple">10.3897/BDJ.6.e26362.figure12a</object-id><label>Figure 12a.</label><caption><p>Lateral view.</p></caption><graphic xmlns:xlink="http://www.w3.org/1999/xlink" xlink:href="bdj-06-e26362-g012_a.jpg" xlink:type="simple" position="float" orientation="portrait" id="oo_175204.jpg"/></fig><fig id="F3933478" position="float" orientation="portrait"><object-id xmlns:xlink="http://www.w3.org/1999/xlink" xlink:type="simple">10.3897/BDJ.6.e26362.figure12b</object-id><label>Figure 12b.</label><caption><p>Dorsal view.</p></caption><graphic xmlns:xlink="http://www.w3.org/1999/xlink" xlink:href="bdj-06-e26362-g012_b.jpg" xlink:type="simple" position="float" orientation="portrait" id="oo_175205.jpg"/></fig><fig id="F3933479" position="float" orientation="portrait"><object-id xmlns:xlink="http://www.w3.org/1999/xlink" xlink:type="simple">10.3897/BDJ.6.e26362.figure12c</object-id><label>Figure 12c.</label><caption><p>Anterior view.</p></caption><graphic xmlns:xlink="http://www.w3.org/1999/xlink" xlink:href="bdj-06-e26362-g012_c.jpg" xlink:type="simple" position="float" orientation="portrait" id="oo_175206.jpg"/></fig><fig id="F3933480" position="float" orientation="portrait"><object-id xmlns:xlink="http://www.w3.org/1999/xlink" xlink:type="simple">10.3897/BDJ.6.e26362.figure12d</object-id><label>Figure 12d.</label><caption><p>Specimen labels.</p></caption><graphic xmlns:xlink="http://www.w3.org/1999/xlink" xlink:href="bdj-06-e26362-g012_d.jpg" xlink:type="simple" position="float" orientation="portrait" id="oo_175207.JPG"/></fig><fig id="F3933481" position="float" orientation="portrait"><object-id xmlns:xlink="http://www.w3.org/1999/xlink" xlink:type="simple">10.3897/BDJ.6.e26362.figure12e</object-id><label>Figure 12e.</label><caption><p>Drawer label in Schoenherr collection.</p></caption><graphic xmlns:xlink="http://www.w3.org/1999/xlink" xlink:href="bdj-06-e26362-g012_e.jpg" xlink:type="simple" position="float" orientation="portrait" id="oo_175208.JPG"/></fig></fig-group><fig id="F3933478" position="float" orientation="portrait"><object-id xmlns:xlink="http://www.w3.org/1999/xlink" xlink:type="simple">10.3897/BDJ.6.e26362.figure12b</object-id><label>Figure 12b.</label><caption><p>Dorsal view.</p></caption><graphic xmlns:xlink="http://www.w3.org/1999/xlink" xlink:href="bdj-06-e26362-g012_b.jpg" xlink:type="simple" position="float" orientation="portrait" id="oo_175205.jpg"/></fig><fig-group id="F3933487" position="float" orientation="portrait"><caption><p><italic><tp:taxon-name><tp:taxon-name-part taxon-name-part-type="genus" reg="Conotrachelus">Conotrachelus</tp:taxon-name-part> <tp:taxon-name-part taxon-name-part-type="species" reg="posticatus">posticatus</tp:taxon-name-part></tp:taxon-name></italic> male, syntype? NHRS-JLKB000027565. Photographed by Johannes Bergsten (© 2018 Naturhistoriska riksmuseet). Made available by the Swedish Museum of Natural History under Creative Commons Atribution 4.0 International Public License, CC-BY 4.0.</p></caption><fig id="F3933492" position="float" orientation="portrait"><object-id xmlns:xlink="http://www.w3.org/1999/xlink" xlink:type="simple">10.3897/BDJ.6.e26362.figure13a</object-id><label>Figure 13a.</label><caption><p>Lateral view.</p></caption><graphic xmlns:xlink="http://www.w3.org/1999/xlink" xlink:href="bdj-06-e26362-g013_a.jpg" xlink:type="simple" position="float" orientation="portrait" id="oo_175209.jpg"/></fig><fig id="F3933493" position="float" orientation="portrait"><object-id xmlns:xlink="http://www.w3.org/1999/xlink" xlink:type="simple">10.3897/BDJ.6.e26362.figure13b</object-id><label>Figure 13b.</label><caption><p>Dorsal view.</p></caption><graphic xmlns:xlink="http://www.w3.org/1999/xlink" xlink:href="bdj-06-e26362-g013_b.jpg" xlink:type="simple" position="float" orientation="portrait" id="oo_175210.jpg"/></fig><fig id="F3933494" position="float" orientation="portrait"><object-id xmlns:xlink="http://www.w3.org/1999/xlink" xlink:type="simple">10.3897/BDJ.6.e26362.figure13c</object-id><label>Figure 13c.</label><caption><p>Anterior view.</p></caption><graphic xmlns:xlink="http://www.w3.org/1999/xlink" xlink:href="bdj-06-e26362-g013_c.jpg" xlink:type="simple" position="float" orientation="portrait" id="oo_175211.jpg"/></fig><fig id="F3933495" position="float" orientation="portrait"><object-id xmlns:xlink="http://www.w3.org/1999/xlink" xlink:type="simple">10.3897/BDJ.6.e26362.figure13d</object-id><label>Figure 13d.</label><caption><p>Specimen labels.</p></caption><graphic xmlns:xlink="http://www.w3.org/1999/xlink" xlink:href="bdj-06-e26362-g013_d.jpg" xlink:type="simple" position="float" orientation="portrait" id="oo_175212.JPG"/></fig></fig-group><fig id="F3933493" position="float" orientation="portrait"><object-id xmlns:xlink="http://www.w3.org/1999/xlink" xlink:type="simple">10.3897/BDJ.6.e26362.figure13b</object-id><label>Figure 13b.</label><caption><p>Dorsal view.</p></caption><graphic xmlns:xlink="http://www.w3.org/1999/xlink" xlink:href="bdj-06-e26362-g013_b.jpg" xlink:type="simple" position="float" orientation="portrait" id="oo_175210.jpg"/></fig></tp:treatment-sec><ref-list><ref id="B3861847"><element-citation xmlns:xlink="http://www.w3.org/1999/xlink" publication-type="chapter" xlink:type="simple"><person-group person-group-type="author"><name name-style="western"><surname>Say</surname><given-names>Thomas</given-names></name></person-group><year>1831</year><chapter-title>Descriptions of North American Curculionides and an arrangement of some of our known species agreeably to the method of Schoenherr. New Harmony Indiana</chapter-title><person-group person-group-type="editor"><name name-style="western"><surname>LeConte</surname><given-names>J. L.</given-names></name></person-group><source>American Entomology. A description of the Insects of North America by Thomas Say, with illustrations drawn and colored after nature [1859]</source><volume>1</volume><publisher-name>Estes &amp; Lauriat</publisher-name><publisher-loc>Boston</publisher-loc><size units="page">412</size></element-citation></ref><ref id="B3819505"><element-citation xmlns:xlink="http://www.w3.org/1999/xlink" publication-type="book" xlink:type="simple"><person-group person-group-type="author"><name name-style="western"><surname>Schoenherr</surname><given-names>C. J.</given-names></name></person-group><year>1837</year><source>Genera et species curculionidum cum synonymia hujus familiae</source><volume>4</volume><publisher-name>Roret. Fleischer</publisher-name><publisher-loc>Paris. Lipsiae</publisher-loc><size units="page">600</size><pub-id pub-id-type="doi">10.5962/bhl.title.8952</pub-id></element-citation></ref><ref id="B3711757"><element-citation xmlns:xlink="http://www.w3.org/1999/xlink" publication-type="chapter" xlink:type="simple"><person-group person-group-type="author"><name name-style="western"><surname>Champion</surname><given-names>G. C.</given-names></name></person-group><year>1904</year><chapter-title><tp:taxon-name><tp:taxon-name-part taxon-name-part-type="class">Insecta</tp:taxon-name-part></tp:taxon-name>. <tp:taxon-name><tp:taxon-name-part taxon-name-part-type="order">Coleoptera</tp:taxon-name-part></tp:taxon-name>. <tp:taxon-name><tp:taxon-name-part taxon-name-part-type="genus">Rhynchophora</tp:taxon-name-part></tp:taxon-name>. <tp:taxon-name><tp:taxon-name-part taxon-name-part-type="family">Curculionidae</tp:taxon-name-part></tp:taxon-name>. <tp:taxon-name><tp:taxon-name-part taxon-name-part-type="subfamily">Curculioninae</tp:taxon-name-part></tp:taxon-name> (part.)</chapter-title><person-group person-group-type="editor"><name name-style="western"><surname>Champion</surname><given-names>G. C.</given-names></name></person-group><source>Biologia Centrali-Americana</source><volume>4, part 4</volume><size units="page">viii + 750 + 35 pl. [337-440: IX-1904]</size></element-citation></ref><ref id="B3637991"><element-citation xmlns:xlink="http://www.w3.org/1999/xlink" publication-type="article" xlink:type="simple"><person-group person-group-type="author"><name name-style="western"><surname>O'Brien</surname><given-names>Charles</given-names></name><name name-style="western"><surname>Wibmer</surname><given-names>Guillermo J</given-names></name></person-group><year>1982</year><article-title>Annotated checklist of weevils (<tp:taxon-name><tp:taxon-name-part taxon-name-part-type="family">Curculionidae</tp:taxon-name-part></tp:taxon-name> sensu lato) of North America and the West Indies (<tp:taxon-name><tp:taxon-name-part taxon-name-part-type="order">Coleoptera</tp:taxon-name-part></tp:taxon-name>: <tp:taxon-name><tp:taxon-name-part taxon-name-part-type="family">Curculionidae</tp:taxon-name-part></tp:taxon-name>)</article-title><source>Memoirs of the American Entomological Institute</source><volume>34</volume><fpage>1</fpage><lpage>382</lpage></element-citation></ref></ref-list></tp:taxon-treatment>
