# Supplementary material for: On the identity of a U.S. intercepted Conotrachelus Dejean (Coleoptera: Curculionidae) with avocado (Persea americana)
Source: Biodivers Data J. 2018 Nov 2;(6):e26362. doi: 10.3897/BDJ.6.e26362 (PMC6226545; doi:10.3897/BDJ.6.e26362)
Supplement: XML Treatment for Conotrachelus scoparius [file BDJ.6.e26362-treatment3.xml]

<!DOCTYPE tp:taxon-treatment
  PUBLIC "-//TaxonX//DTD Taxonomic Treatment Publishing DTD v0 20100105//EN" "tax-treatment-NSO.dtd">
<tp:taxon-treatment xmlns:tp="http://www.plazi.org/taxpub"><tp:treatment-meta><mixed-citation publication-type="journal"><person-group><name><surname>Chamorro</surname><given-names>Maria Lourdes</given-names></name><name><surname>Barclay</surname><given-names>Maxwell V. L.</given-names></name></person-group><article-title>On the identity of a U.S. intercepted <italic><tp:taxon-name><tp:taxon-name-part taxon-name-part-type="genus" reg="Conotrachelus">Conotrachelus</tp:taxon-name-part></tp:taxon-name></italic> Dejean (<tp:taxon-name><tp:taxon-name-part taxon-name-part-type="order">Coleoptera</tp:taxon-name-part></tp:taxon-name>: <tp:taxon-name><tp:taxon-name-part taxon-name-part-type="family">Curculionidae</tp:taxon-name-part></tp:taxon-name>) with avocado (<italic><tp:taxon-name><tp:taxon-name-part taxon-name-part-type="genus" reg="Persea">Persea</tp:taxon-name-part> <tp:taxon-name-part taxon-name-part-type="species" reg="americana">americana</tp:taxon-name-part></tp:taxon-name></italic>)</article-title><source>Biodivers Data J</source><day>02</day><month>11</month><year>2018</year><volume>2018</volume><issue>6</issue><pub-id pub-id-type="doi">10.3897/BDJ.6.e26362</pub-id></mixed-citation></tp:treatment-meta><tp:nomenclature><tp:taxon-name><tp:taxon-name-part taxon-name-part-type="genus">Conotrachelus</tp:taxon-name-part> <tp:taxon-name-part taxon-name-part-type="species">scoparius</tp:taxon-name-part><object-id xmlns:xlink="http://www.w3.org/1999/xlink" xlink:type="simple" object-id-type="BHL">http://www.biodiversitylibrary.org/item/14609#page/419/mode/1up</object-id></tp:taxon-name><tp:taxon-authority>Champion, 1904</tp:taxon-authority><tp:nomenclature-citation-list><tp:nomenclature-citation><tp:taxon-name><tp:taxon-name-part taxon-name-part-type="genus" reg="Conotrachelus">Conotrachelus</tp:taxon-name-part> <tp:taxon-name-part taxon-name-part-type="species" reg="scoparius">scoparius</tp:taxon-name-part></tp:taxon-name><comment> Champion, 1904; – <xref ref-type="bibr" rid="B3711757">Champion 1904</xref>: 405 [Type locality: Mexico, Yautepec in Morelos; BMNH; male]. – <xref ref-type="bibr" rid="B3637991">O'Brien and Wibmer 1982</xref>: 132 [annotated checklist]. – <xref ref-type="bibr" rid="B3468091">Salas-Araiza et al. 2001</xref>: 52 [regional checklist].</comment></tp:nomenclature-citation></tp:nomenclature-citation-list></tp:nomenclature><tp:treatment-sec sec-type="materials"><title>Materials</title><list list-type="alpha-lower" list-content="occurrences"><list-item><p><bold>Type status:</bold> <named-content xmlns:xlink="http://www.w3.org/1999/xlink" content-type="dwc:typeStatus" xlink:type="simple">Holotype</named-content>. <bold>Occurrence:</bold> catalogNumber: <named-content xmlns:xlink="http://www.w3.org/1999/xlink" content-type="dwc:catalogNumber" xlink:type="simple">NHMUK010801258</named-content>; sex: <named-content xmlns:xlink="http://www.w3.org/1999/xlink" content-type="dwc:sex" xlink:type="simple">male</named-content>; otherCatalogNumbers: <named-content xmlns:xlink="http://www.w3.org/1999/xlink" content-type="dwc:otherCatalogNumbers" xlink:type="simple">BMNH(E)#71565</named-content>; <bold>Location:</bold> country: <named-content xmlns:xlink="http://www.w3.org/1999/xlink" content-type="dwc:country" xlink:type="simple">Mexico</named-content>; stateProvince: <named-content xmlns:xlink="http://www.w3.org/1999/xlink" content-type="dwc:stateProvince" xlink:type="simple">Morelos</named-content>; locality: <named-content xmlns:xlink="http://www.w3.org/1999/xlink" content-type="dwc:locality" xlink:type="simple">Yautepec</named-content>; verbatimLocality: <named-content xmlns:xlink="http://www.w3.org/1999/xlink" content-type="dwc:verbatimLocality" xlink:type="simple">Yautepec, Morelos</named-content>; maximumElevationInMeters: <named-content xmlns:xlink="http://www.w3.org/1999/xlink" content-type="dwc:maximumElevationInMeters" xlink:type="simple">1158m</named-content>; locationAccordingTo: <named-content xmlns:xlink="http://www.w3.org/1999/xlink" content-type="dwc:locationAccordingTo" xlink:type="simple">Selander and Vaurie 1962</named-content>; locationRemarks: <named-content xmlns:xlink="http://www.w3.org/1999/xlink" content-type="dwc:locationRemarks" xlink:type="simple">City east of Cuernavaca, 3800ft; 18°53', 99°04'</named-content>; decimalLatitude: <named-content xmlns:xlink="http://www.w3.org/1999/xlink" content-type="dwc:decimalLatitude" xlink:type="simple">18.88333</named-content>; decimalLongitude: <named-content xmlns:xlink="http://www.w3.org/1999/xlink" content-type="dwc:decimalLongitude" xlink:type="simple">-99.06667</named-content>; georeferencedBy: <named-content xmlns:xlink="http://www.w3.org/1999/xlink" content-type="dwc:georeferencedBy" xlink:type="simple">M.L. Chamorro (USNM)</named-content>; georeferenceSources: <named-content xmlns:xlink="http://www.w3.org/1999/xlink" content-type="dwc:georeferenceSources" xlink:type="simple">Google Maps and Selander and Vaurie 1962</named-content>; <bold>Identification:</bold> identifiedBy: <named-content xmlns:xlink="http://www.w3.org/1999/xlink" content-type="dwc:identifiedBy" xlink:type="simple">Champion</named-content>; dateIdentified: <named-content xmlns:xlink="http://www.w3.org/1999/xlink" content-type="dwc:dateIdentified" xlink:type="simple">1904</named-content>; <bold>Record Level:</bold> institutionID: <named-content xmlns:xlink="http://www.w3.org/1999/xlink" content-type="dwc:institutionID" xlink:type="simple">BMNH</named-content>; collectionCode: <named-content xmlns:xlink="http://www.w3.org/1999/xlink" content-type="dwc:collectionCode" xlink:type="simple">Entomology, B.C.A. Col. iv. 4</named-content>; ownerInstitutionCode: <named-content xmlns:xlink="http://www.w3.org/1999/xlink" content-type="dwc:ownerInstitutionCode" xlink:type="simple">BMNH</named-content></p></list-item></list></tp:treatment-sec><tp:treatment-sec sec-type="Diagnosis"><title>Diagnosis</title><p>Size: 4.5 mm. Currently, only the male is known for this species, which can be distinguished from other species included in this study by the presence of elongate, fulvous setae apically on all tibiae (Fig. <xref ref-type="fig" rid="F3712345">14</xref>).</p></tp:treatment-sec><tp:treatment-sec sec-type="Distribution"><title>Distribution</title><p>Mexico</p></tp:treatment-sec><tp:treatment-sec><!--Section generated to contain objects referenced in tp:taxon-treatment.--><fig-group id="F3712345" position="float" orientation="portrait"><caption><p><italic><tp:taxon-name><tp:taxon-name-part taxon-name-part-type="genus" reg="Conotrachelus">Conotrachelus</tp:taxon-name-part> <tp:taxon-name-part taxon-name-part-type="species" reg="scoparius">scoparius</tp:taxon-name-part></tp:taxon-name></italic> Champion, holotype male, NHMUK01801258.</p></caption><fig id="F3712350" position="float" orientation="portrait"><object-id xmlns:xlink="http://www.w3.org/1999/xlink" xlink:type="simple">10.3897/BDJ.6.e26362.figure14a</object-id><label>Figure 14a.</label><caption><p>Lateral view.</p></caption><graphic xmlns:xlink="http://www.w3.org/1999/xlink" xlink:href="bdj-06-e26362-g014_a.jpg" xlink:type="simple" position="float" orientation="portrait" id="oo_145412.jpg"/></fig><fig id="F3712351" position="float" orientation="portrait"><object-id xmlns:xlink="http://www.w3.org/1999/xlink" xlink:type="simple">10.3897/BDJ.6.e26362.figure14b</object-id><label>Figure 14b.</label><caption><p>Dorsal view.</p></caption><graphic xmlns:xlink="http://www.w3.org/1999/xlink" xlink:href="bdj-06-e26362-g014_b.jpg" xlink:type="simple" position="float" orientation="portrait" id="oo_145413.jpg"/></fig><fig id="F3712352" position="float" orientation="portrait"><object-id xmlns:xlink="http://www.w3.org/1999/xlink" xlink:type="simple">10.3897/BDJ.6.e26362.figure14c</object-id><label>Figure 14c.</label><caption><p>Anterior view.</p></caption><graphic xmlns:xlink="http://www.w3.org/1999/xlink" xlink:href="bdj-06-e26362-g014_c.jpg" xlink:type="simple" position="float" orientation="portrait" id="oo_145414.jpg"/></fig><fig id="F3712353" position="float" orientation="portrait"><object-id xmlns:xlink="http://www.w3.org/1999/xlink" xlink:type="simple">10.3897/BDJ.6.e26362.figure14d</object-id><label>Figure 14d.</label><caption><p>Detail, hind leg, lateral view.</p></caption><graphic xmlns:xlink="http://www.w3.org/1999/xlink" xlink:href="bdj-06-e26362-g014_d.jpg" xlink:type="simple" position="float" orientation="portrait" id="oo_145415.jpg"/></fig><fig id="F3712354" position="float" orientation="portrait"><object-id xmlns:xlink="http://www.w3.org/1999/xlink" xlink:type="simple">10.3897/BDJ.6.e26362.figure14e</object-id><label>Figure 14e.</label><caption><p>Labels.</p></caption><graphic xmlns:xlink="http://www.w3.org/1999/xlink" xlink:href="bdj-06-e26362-g014_e.jpg" xlink:type="simple" position="float" orientation="portrait" id="oo_145416.jpg"/></fig></fig-group></tp:treatment-sec><ref-list><ref id="B3711757"><element-citation xmlns:xlink="http://www.w3.org/1999/xlink" publication-type="chapter" xlink:type="simple"><person-group person-group-type="author"><name name-style="western"><surname>Champion</surname><given-names>G. C.</given-names></name></person-group><year>1904</year><chapter-title><tp:taxon-name><tp:taxon-name-part taxon-name-part-type="class">Insecta</tp:taxon-name-part></tp:taxon-name>. <tp:taxon-name><tp:taxon-name-part taxon-name-part-type="order">Coleoptera</tp:taxon-name-part></tp:taxon-name>. <tp:taxon-name><tp:taxon-name-part taxon-name-part-type="genus">Rhynchophora</tp:taxon-name-part></tp:taxon-name>. <tp:taxon-name><tp:taxon-name-part taxon-name-part-type="family">Curculionidae</tp:taxon-name-part></tp:taxon-name>. <tp:taxon-name><tp:taxon-name-part taxon-name-part-type="subfamily">Curculioninae</tp:taxon-name-part></tp:taxon-name> (part.)</chapter-title><person-group person-group-type="editor"><name name-style="western"><surname>Champion</surname><given-names>G. C.</given-names></name></person-group><source>Biologia Centrali-Americana</source><volume>4, part 4</volume><size units="page">viii + 750 + 35 pl. [337-440: IX-1904]</size></element-citation></ref><ref id="B3637991"><element-citation xmlns:xlink="http://www.w3.org/1999/xlink" publication-type="article" xlink:type="simple"><person-group person-group-type="author"><name name-style="western"><surname>O'Brien</surname><given-names>Charles</given-names></name><name name-style="western"><surname>Wibmer</surname><given-names>Guillermo J</given-names></name></person-group><year>1982</year><article-title>Annotated checklist of weevils (<tp:taxon-name><tp:taxon-name-part taxon-name-part-type="family">Curculionidae</tp:taxon-name-part></tp:taxon-name> sensu lato) of North America and the West Indies (<tp:taxon-name><tp:taxon-name-part taxon-name-part-type="order">Coleoptera</tp:taxon-name-part></tp:taxon-name>: <tp:taxon-name><tp:taxon-name-part taxon-name-part-type="family">Curculionidae</tp:taxon-name-part></tp:taxon-name>)</article-title><source>Memoirs of the American Entomological Institute</source><volume>34</volume><fpage>1</fpage><lpage>382</lpage></element-citation></ref><ref id="B3468091"><element-citation xmlns:xlink="http://www.w3.org/1999/xlink" publication-type="article" xlink:type="simple"><person-group person-group-type="author"><name name-style="western"><surname>Salas-Araiza</surname><given-names>M. D.</given-names></name><name name-style="western"><surname>O'Brien</surname><given-names>C. W.</given-names></name><name name-style="western"><surname>Romero-Napoles</surname><given-names>J.</given-names></name></person-group><year>2001</year><article-title><tp:taxon-name><tp:taxon-name-part taxon-name-part-type="superfamily">Curculionoidea</tp:taxon-name-part></tp:taxon-name> (<tp:taxon-name><tp:taxon-name-part taxon-name-part-type="class">Insecta</tp:taxon-name-part></tp:taxon-name>: <tp:taxon-name><tp:taxon-name-part taxon-name-part-type="order">Coleoptera</tp:taxon-name-part></tp:taxon-name>) from the state of Guanajuato, Mexico</article-title><source><tp:taxon-name><tp:taxon-name-part taxon-name-part-type="class">Insecta</tp:taxon-name-part></tp:taxon-name> Mundi</source><volume>15</volume><issue>1</issue><fpage>45</fpage><lpage>57</lpage></element-citation></ref></ref-list></tp:taxon-treatment>
