# Supplementary material for: On the identity of a U.S. intercepted Conotrachelus Dejean (Coleoptera: Curculionidae) with avocado (Persea americana)
Source: Biodivers Data J. 2018 Nov 2;(6):e26362. doi: 10.3897/BDJ.6.e26362 (PMC6226545; doi:10.3897/BDJ.6.e26362)
Supplement: XML Treatment for Conotrachelus squamifrons [file BDJ.6.e26362-treatment4.xml]

<!DOCTYPE tp:taxon-treatment
  PUBLIC "-//TaxonX//DTD Taxonomic Treatment Publishing DTD v0 20100105//EN" "tax-treatment-NSO.dtd">
<tp:taxon-treatment xmlns:tp="http://www.plazi.org/taxpub"><tp:treatment-meta><mixed-citation publication-type="journal"><person-group><name><surname>Chamorro</surname><given-names>Maria Lourdes</given-names></name><name><surname>Barclay</surname><given-names>Maxwell V. L.</given-names></name></person-group><article-title>On the identity of a U.S. intercepted <italic><tp:taxon-name><tp:taxon-name-part taxon-name-part-type="genus" reg="Conotrachelus">Conotrachelus</tp:taxon-name-part></tp:taxon-name></italic> Dejean (<tp:taxon-name><tp:taxon-name-part taxon-name-part-type="order">Coleoptera</tp:taxon-name-part></tp:taxon-name>: <tp:taxon-name><tp:taxon-name-part taxon-name-part-type="family">Curculionidae</tp:taxon-name-part></tp:taxon-name>) with avocado (<italic><tp:taxon-name><tp:taxon-name-part taxon-name-part-type="genus" reg="Persea">Persea</tp:taxon-name-part> <tp:taxon-name-part taxon-name-part-type="species" reg="americana">americana</tp:taxon-name-part></tp:taxon-name></italic>)</article-title><source>Biodivers Data J</source><day>02</day><month>11</month><year>2018</year><volume>2018</volume><issue>6</issue><pub-id pub-id-type="doi">10.3897/BDJ.6.e26362</pub-id></mixed-citation></tp:treatment-meta><tp:nomenclature><tp:taxon-name><tp:taxon-name-part taxon-name-part-type="genus">Conotrachelus</tp:taxon-name-part> <tp:taxon-name-part taxon-name-part-type="species">squamifrons</tp:taxon-name-part><object-id xmlns:xlink="http://www.w3.org/1999/xlink" xlink:type="simple" object-id-type="BHL">http://www.biodiversitylibrary.org/item/14609#page/417/mode/1up</object-id></tp:taxon-name><tp:taxon-authority>Champion, 1904</tp:taxon-authority><tp:nomenclature-citation-list><tp:nomenclature-citation><tp:taxon-name><tp:taxon-name-part taxon-name-part-type="genus" reg="Conotrachelus">Conotrachelus</tp:taxon-name-part> <tp:taxon-name-part taxon-name-part-type="species" reg="squamifrons">squamifrons</tp:taxon-name-part></tp:taxon-name><comment> Champion, 1904; – <xref ref-type="bibr" rid="B3711757">Champion 1904</xref>: 403. Lectotype here designated. [Type locality: Guatemala, Zapote; BMNH; male]. – <xref ref-type="bibr" rid="B3637991">O'Brien and Wibmer 1982</xref>: 132 [annotated checklist]. – <xref ref-type="bibr" rid="B3468091">Salas-Araiza et al. 2001</xref>: 52 [regional checklist].</comment></tp:nomenclature-citation></tp:nomenclature-citation-list></tp:nomenclature><tp:treatment-sec sec-type="materials"><title>Materials</title><list list-type="alpha-lower" list-content="occurrences"><list-item><p><bold>Type status:</bold> <named-content xmlns:xlink="http://www.w3.org/1999/xlink" content-type="dwc:typeStatus" xlink:type="simple">Lectotype</named-content>. <bold>Occurrence:</bold> catalogNumber: <named-content xmlns:xlink="http://www.w3.org/1999/xlink" content-type="dwc:catalogNumber" xlink:type="simple">NHMUK010801259</named-content>; sex: <named-content xmlns:xlink="http://www.w3.org/1999/xlink" content-type="dwc:sex" xlink:type="simple">male</named-content>; otherCatalogNumbers: <named-content xmlns:xlink="http://www.w3.org/1999/xlink" content-type="dwc:otherCatalogNumbers" xlink:type="simple">BMNH(E)#715654</named-content>; <bold>Taxon:</bold> scientificName: <named-content xmlns:xlink="http://www.w3.org/1999/xlink" content-type="dwc:scientificName" xlink:type="simple"><tp:taxon-name><tp:taxon-name-part taxon-name-part-type="genus" reg="Conotrachelus">Conotrachelus</tp:taxon-name-part> <tp:taxon-name-part taxon-name-part-type="species" reg="squamifrons">squamifrons</tp:taxon-name-part></tp:taxon-name> Champion, 1904</named-content>; <bold>Location:</bold> country: <named-content xmlns:xlink="http://www.w3.org/1999/xlink" content-type="dwc:country" xlink:type="simple">Guatemala</named-content>; stateProvince: <named-content xmlns:xlink="http://www.w3.org/1999/xlink" content-type="dwc:stateProvince" xlink:type="simple">Escuintla</named-content>; locality: <named-content xmlns:xlink="http://www.w3.org/1999/xlink" content-type="dwc:locality" xlink:type="simple">El Zapote</named-content>; verbatimLocality: <named-content xmlns:xlink="http://www.w3.org/1999/xlink" content-type="dwc:verbatimLocality" xlink:type="simple">Zapote, Guatemala</named-content>; maximumElevationInMeters: <named-content xmlns:xlink="http://www.w3.org/1999/xlink" content-type="dwc:maximumElevationInMeters" xlink:type="simple">609.6m</named-content>; locationAccordingTo: <named-content xmlns:xlink="http://www.w3.org/1999/xlink" content-type="dwc:locationAccordingTo" xlink:type="simple">Selander and Vaurie 1962</named-content>; locationRemarks: <named-content xmlns:xlink="http://www.w3.org/1999/xlink" content-type="dwc:locationRemarks" xlink:type="simple">Settlement about 12km northwest of Escuintla and south of Volcán de Fuego; 2000±; 14°23', 90°52'. The settlement was formerly considered to be in the department of Sacatepéquez.</named-content>; decimalLatitude: <named-content xmlns:xlink="http://www.w3.org/1999/xlink" content-type="dwc:decimalLatitude" xlink:type="simple">14.83333</named-content>; decimalLongitude: <named-content xmlns:xlink="http://www.w3.org/1999/xlink" content-type="dwc:decimalLongitude" xlink:type="simple">-90.86667</named-content>; georeferencedBy: <named-content xmlns:xlink="http://www.w3.org/1999/xlink" content-type="dwc:georeferencedBy" xlink:type="simple">ML Chamorro</named-content>; georeferenceSources: <named-content xmlns:xlink="http://www.w3.org/1999/xlink" content-type="dwc:georeferenceSources" xlink:type="simple">Selander and Vaurie 1962</named-content>; <bold>Identification:</bold> identifiedBy: <named-content xmlns:xlink="http://www.w3.org/1999/xlink" content-type="dwc:identifiedBy" xlink:type="simple">George Charles Champion</named-content>; dateIdentified: <named-content xmlns:xlink="http://www.w3.org/1999/xlink" content-type="dwc:dateIdentified" xlink:type="simple">1904</named-content>; <bold>Event:</bold> eventRemarks: <named-content xmlns:xlink="http://www.w3.org/1999/xlink" content-type="dwc:eventRemarks" xlink:type="simple">Champion</named-content>; <bold>Record Level:</bold> institutionID: <named-content xmlns:xlink="http://www.w3.org/1999/xlink" content-type="dwc:institutionID" xlink:type="simple">BMNH</named-content>; basisOfRecord: <named-content xmlns:xlink="http://www.w3.org/1999/xlink" content-type="dwc:basisOfRecord" xlink:type="simple">PreservedSpecimen</named-content></p></list-item><list-item><p><bold>Type status:</bold> <named-content xmlns:xlink="http://www.w3.org/1999/xlink" content-type="dwc:typeStatus" xlink:type="simple">Paralectotype</named-content>. <bold>Occurrence:</bold> catalogNumber: <named-content xmlns:xlink="http://www.w3.org/1999/xlink" content-type="dwc:catalogNumber" xlink:type="simple">NHMUK010801262</named-content>; sex: <named-content xmlns:xlink="http://www.w3.org/1999/xlink" content-type="dwc:sex" xlink:type="simple">male</named-content>; <bold>Taxon:</bold> scientificName: <named-content xmlns:xlink="http://www.w3.org/1999/xlink" content-type="dwc:scientificName" xlink:type="simple"><tp:taxon-name><tp:taxon-name-part taxon-name-part-type="genus" reg="Conotrachelus">Conotrachelus</tp:taxon-name-part> <tp:taxon-name-part taxon-name-part-type="species" reg="squamifrons">squamifrons</tp:taxon-name-part></tp:taxon-name> Champion, 1904</named-content>; <bold>Location:</bold> country: <named-content xmlns:xlink="http://www.w3.org/1999/xlink" content-type="dwc:country" xlink:type="simple">Guatemala</named-content>; locality: <named-content xmlns:xlink="http://www.w3.org/1999/xlink" content-type="dwc:locality" xlink:type="simple">Zapote</named-content>; verbatimLocality: <named-content xmlns:xlink="http://www.w3.org/1999/xlink" content-type="dwc:verbatimLocality" xlink:type="simple">Zapote, Guatemala</named-content>; locationAccordingTo: <named-content xmlns:xlink="http://www.w3.org/1999/xlink" content-type="dwc:locationAccordingTo" xlink:type="simple">Selander and Vaurie 1962</named-content>; locationRemarks: <named-content xmlns:xlink="http://www.w3.org/1999/xlink" content-type="dwc:locationRemarks" xlink:type="simple">Settlement about 12 km northwest of Escuintla and south of Volcán de Fuego; 2000±; 14°23', 90°52'. The settlement was formerly considered to be in the department of Sacatepéquez</named-content>; decimalLatitude: <named-content xmlns:xlink="http://www.w3.org/1999/xlink" content-type="dwc:decimalLatitude" xlink:type="simple">14.83333</named-content>; decimalLongitude: <named-content xmlns:xlink="http://www.w3.org/1999/xlink" content-type="dwc:decimalLongitude" xlink:type="simple">-90.86667</named-content>; georeferencedBy: <named-content xmlns:xlink="http://www.w3.org/1999/xlink" content-type="dwc:georeferencedBy" xlink:type="simple">M.L. Chamorro</named-content>; georeferenceSources: <named-content xmlns:xlink="http://www.w3.org/1999/xlink" content-type="dwc:georeferenceSources" xlink:type="simple">Selander and Vaurie 1962</named-content>; <bold>Identification:</bold> identifiedBy: <named-content xmlns:xlink="http://www.w3.org/1999/xlink" content-type="dwc:identifiedBy" xlink:type="simple">George Charles Champion</named-content>; dateIdentified: <named-content xmlns:xlink="http://www.w3.org/1999/xlink" content-type="dwc:dateIdentified" xlink:type="simple">1904</named-content>; <bold>Event:</bold> eventRemarks: <named-content xmlns:xlink="http://www.w3.org/1999/xlink" content-type="dwc:eventRemarks" xlink:type="simple">Champion</named-content>; <bold>Record Level:</bold> rightsHolder: <named-content xmlns:xlink="http://www.w3.org/1999/xlink" content-type="dwc:rightsHolder" xlink:type="simple">British Museum of Natural History</named-content>; institutionID: <named-content xmlns:xlink="http://www.w3.org/1999/xlink" content-type="dwc:institutionID" xlink:type="simple">BMNH</named-content>; basisOfRecord: <named-content xmlns:xlink="http://www.w3.org/1999/xlink" content-type="dwc:basisOfRecord" xlink:type="simple">PreservedSpecimen</named-content></p></list-item><list-item><p><bold>Type status:</bold> <named-content xmlns:xlink="http://www.w3.org/1999/xlink" content-type="dwc:typeStatus" xlink:type="simple">Paralectotype</named-content>. <bold>Occurrence:</bold> catalogNumber: <named-content xmlns:xlink="http://www.w3.org/1999/xlink" content-type="dwc:catalogNumber" xlink:type="simple">NHMUK010801263</named-content>; sex: <named-content xmlns:xlink="http://www.w3.org/1999/xlink" content-type="dwc:sex" xlink:type="simple">female</named-content>; <bold>Taxon:</bold> scientificName: <named-content xmlns:xlink="http://www.w3.org/1999/xlink" content-type="dwc:scientificName" xlink:type="simple"><tp:taxon-name><tp:taxon-name-part taxon-name-part-type="genus" reg="Conotrachelus">Conotrachelus</tp:taxon-name-part> <tp:taxon-name-part taxon-name-part-type="species" reg="squamifrons">squamifrons</tp:taxon-name-part></tp:taxon-name> Champion, 1904</named-content>; <bold>Location:</bold> country: <named-content xmlns:xlink="http://www.w3.org/1999/xlink" content-type="dwc:country" xlink:type="simple">Guatemala</named-content>; locality: <named-content xmlns:xlink="http://www.w3.org/1999/xlink" content-type="dwc:locality" xlink:type="simple">Zapote</named-content>; verbatimLocality: <named-content xmlns:xlink="http://www.w3.org/1999/xlink" content-type="dwc:verbatimLocality" xlink:type="simple">Zapote, Guatemala</named-content>; locationAccordingTo: <named-content xmlns:xlink="http://www.w3.org/1999/xlink" content-type="dwc:locationAccordingTo" xlink:type="simple">Selander and Vaurie 1962</named-content>; locationRemarks: <named-content xmlns:xlink="http://www.w3.org/1999/xlink" content-type="dwc:locationRemarks" xlink:type="simple">Settlement about 12 km northwest of Escuintla and south of Volcán de Fuego; 2000±; 14°23', 90°52'. The settlement was formerly considered to be in the department of Sacatepéquez</named-content>; decimalLatitude: <named-content xmlns:xlink="http://www.w3.org/1999/xlink" content-type="dwc:decimalLatitude" xlink:type="simple">14.83333</named-content>; decimalLongitude: <named-content xmlns:xlink="http://www.w3.org/1999/xlink" content-type="dwc:decimalLongitude" xlink:type="simple">-90.86667</named-content>; georeferencedBy: <named-content xmlns:xlink="http://www.w3.org/1999/xlink" content-type="dwc:georeferencedBy" xlink:type="simple">M.L. Chamorro</named-content>; georeferenceSources: <named-content xmlns:xlink="http://www.w3.org/1999/xlink" content-type="dwc:georeferenceSources" xlink:type="simple">Selander and Vaurie 196</named-content>; <bold>Identification:</bold> identifiedBy: <named-content xmlns:xlink="http://www.w3.org/1999/xlink" content-type="dwc:identifiedBy" xlink:type="simple">George Charles Champion</named-content>; dateIdentified: <named-content xmlns:xlink="http://www.w3.org/1999/xlink" content-type="dwc:dateIdentified" xlink:type="simple">1904</named-content>; <bold>Event:</bold> eventRemarks: <named-content xmlns:xlink="http://www.w3.org/1999/xlink" content-type="dwc:eventRemarks" xlink:type="simple">Champion</named-content>; <bold>Record Level:</bold> institutionID: <named-content xmlns:xlink="http://www.w3.org/1999/xlink" content-type="dwc:institutionID" xlink:type="simple">BMNH</named-content>; ownerInstitutionCode: <named-content xmlns:xlink="http://www.w3.org/1999/xlink" content-type="dwc:ownerInstitutionCode" xlink:type="simple">BMNH</named-content>; basisOfRecord: <named-content xmlns:xlink="http://www.w3.org/1999/xlink" content-type="dwc:basisOfRecord" xlink:type="simple">PreservedSpecimen</named-content></p></list-item><list-item><p><bold>Type status:</bold> <named-content xmlns:xlink="http://www.w3.org/1999/xlink" content-type="dwc:typeStatus" xlink:type="simple">Paralectotype</named-content>. <bold>Occurrence:</bold> catalogNumber: <named-content xmlns:xlink="http://www.w3.org/1999/xlink" content-type="dwc:catalogNumber" xlink:type="simple">NHMUK010801264</named-content>; sex: <named-content xmlns:xlink="http://www.w3.org/1999/xlink" content-type="dwc:sex" xlink:type="simple">female</named-content>; <bold>Taxon:</bold> scientificName: <named-content xmlns:xlink="http://www.w3.org/1999/xlink" content-type="dwc:scientificName" xlink:type="simple"><tp:taxon-name><tp:taxon-name-part taxon-name-part-type="genus" reg="Conotrachelus">Conotrachelus</tp:taxon-name-part> <tp:taxon-name-part taxon-name-part-type="species" reg="squamifrons">squamifrons</tp:taxon-name-part></tp:taxon-name> Champion, 1904</named-content>; <bold>Location:</bold> country: <named-content xmlns:xlink="http://www.w3.org/1999/xlink" content-type="dwc:country" xlink:type="simple">Guatemala</named-content>; locality: <named-content xmlns:xlink="http://www.w3.org/1999/xlink" content-type="dwc:locality" xlink:type="simple">Zapote</named-content>; verbatimLocality: <named-content xmlns:xlink="http://www.w3.org/1999/xlink" content-type="dwc:verbatimLocality" xlink:type="simple">Zapote, Guatemala</named-content>; locationAccordingTo: <named-content xmlns:xlink="http://www.w3.org/1999/xlink" content-type="dwc:locationAccordingTo" xlink:type="simple">Selander and Vaurie 1962</named-content>; locationRemarks: <named-content xmlns:xlink="http://www.w3.org/1999/xlink" content-type="dwc:locationRemarks" xlink:type="simple">Settlement about 12 km northwest of Escuintla and south of Volcán de Fuego; 2000±; 14°23', 90°52'. The settlement was formerly considered to be in the department of Sacatepéquez</named-content>; decimalLatitude: <named-content xmlns:xlink="http://www.w3.org/1999/xlink" content-type="dwc:decimalLatitude" xlink:type="simple">14.83333</named-content>; decimalLongitude: <named-content xmlns:xlink="http://www.w3.org/1999/xlink" content-type="dwc:decimalLongitude" xlink:type="simple">-90.86667</named-content>; georeferencedBy: <named-content xmlns:xlink="http://www.w3.org/1999/xlink" content-type="dwc:georeferencedBy" xlink:type="simple">M.L. Chamorro</named-content>; <bold>Identification:</bold> identifiedBy: <named-content xmlns:xlink="http://www.w3.org/1999/xlink" content-type="dwc:identifiedBy" xlink:type="simple">George Charles Champion</named-content>; dateIdentified: <named-content xmlns:xlink="http://www.w3.org/1999/xlink" content-type="dwc:dateIdentified" xlink:type="simple">1904</named-content>; <bold>Event:</bold> eventRemarks: <named-content xmlns:xlink="http://www.w3.org/1999/xlink" content-type="dwc:eventRemarks" xlink:type="simple">Champion</named-content>; <bold>Record Level:</bold> rightsHolder: <named-content xmlns:xlink="http://www.w3.org/1999/xlink" content-type="dwc:rightsHolder" xlink:type="simple">BMNH</named-content>; institutionID: <named-content xmlns:xlink="http://www.w3.org/1999/xlink" content-type="dwc:institutionID" xlink:type="simple">BMNH</named-content>; basisOfRecord: <named-content xmlns:xlink="http://www.w3.org/1999/xlink" content-type="dwc:basisOfRecord" xlink:type="simple">PreservedSpecimen</named-content></p></list-item><list-item><p><bold>Type status:</bold> <named-content xmlns:xlink="http://www.w3.org/1999/xlink" content-type="dwc:typeStatus" xlink:type="simple">Paralectotype</named-content>. <bold>Occurrence:</bold> catalogNumber: <named-content xmlns:xlink="http://www.w3.org/1999/xlink" content-type="dwc:catalogNumber" xlink:type="simple">NHMUK010801265</named-content>; sex: <named-content xmlns:xlink="http://www.w3.org/1999/xlink" content-type="dwc:sex" xlink:type="simple">male</named-content>; <bold>Taxon:</bold> scientificName: <named-content xmlns:xlink="http://www.w3.org/1999/xlink" content-type="dwc:scientificName" xlink:type="simple"><tp:taxon-name><tp:taxon-name-part taxon-name-part-type="genus" reg="Conotrachelus">Conotrachelus</tp:taxon-name-part> <tp:taxon-name-part taxon-name-part-type="species" reg="squamifrons">squamifrons</tp:taxon-name-part></tp:taxon-name> Champion, 1904</named-content>; <bold>Location:</bold> country: <named-content xmlns:xlink="http://www.w3.org/1999/xlink" content-type="dwc:country" xlink:type="simple">Guatemala</named-content>; locality: <named-content xmlns:xlink="http://www.w3.org/1999/xlink" content-type="dwc:locality" xlink:type="simple">Zapote</named-content>; verbatimLocality: <named-content xmlns:xlink="http://www.w3.org/1999/xlink" content-type="dwc:verbatimLocality" xlink:type="simple">Zapote, Guatemala</named-content>; locationAccordingTo: <named-content xmlns:xlink="http://www.w3.org/1999/xlink" content-type="dwc:locationAccordingTo" xlink:type="simple">Selander and Vaurie 1962</named-content>; locationRemarks: <named-content xmlns:xlink="http://www.w3.org/1999/xlink" content-type="dwc:locationRemarks" xlink:type="simple">Settlement about 12 km northwest of Escuintla and south of Volcán de Fuego; 2000±; 14°23', 90°52'. The settlement was formerly considered to be in the department of Sacatepéquez</named-content>; decimalLatitude: <named-content xmlns:xlink="http://www.w3.org/1999/xlink" content-type="dwc:decimalLatitude" xlink:type="simple">14.83333</named-content>; decimalLongitude: <named-content xmlns:xlink="http://www.w3.org/1999/xlink" content-type="dwc:decimalLongitude" xlink:type="simple">-90.86667</named-content>; georeferencedBy: <named-content xmlns:xlink="http://www.w3.org/1999/xlink" content-type="dwc:georeferencedBy" xlink:type="simple">M.L. Chamorro</named-content>; georeferenceSources: <named-content xmlns:xlink="http://www.w3.org/1999/xlink" content-type="dwc:georeferenceSources" xlink:type="simple">Selander and Vaurie 1962</named-content>; <bold>Identification:</bold> identifiedBy: <named-content xmlns:xlink="http://www.w3.org/1999/xlink" content-type="dwc:identifiedBy" xlink:type="simple">George Charles Champion</named-content>; dateIdentified: <named-content xmlns:xlink="http://www.w3.org/1999/xlink" content-type="dwc:dateIdentified" xlink:type="simple">1904</named-content>; <bold>Event:</bold> eventRemarks: <named-content xmlns:xlink="http://www.w3.org/1999/xlink" content-type="dwc:eventRemarks" xlink:type="simple">Champion</named-content>; <bold>Record Level:</bold> institutionID: <named-content xmlns:xlink="http://www.w3.org/1999/xlink" content-type="dwc:institutionID" xlink:type="simple">BMNH</named-content>; institutionCode: <named-content xmlns:xlink="http://www.w3.org/1999/xlink" content-type="dwc:institutionCode" xlink:type="simple">BMNH</named-content>; basisOfRecord: <named-content xmlns:xlink="http://www.w3.org/1999/xlink" content-type="dwc:basisOfRecord" xlink:type="simple">PreservedSpecimen</named-content></p></list-item><list-item><p><bold>Type status:</bold> <named-content xmlns:xlink="http://www.w3.org/1999/xlink" content-type="dwc:typeStatus" xlink:type="simple">Paralectotype</named-content>. <bold>Occurrence:</bold> catalogNumber: <named-content xmlns:xlink="http://www.w3.org/1999/xlink" content-type="dwc:catalogNumber" xlink:type="simple">NHMUK010801266</named-content>; sex: <named-content xmlns:xlink="http://www.w3.org/1999/xlink" content-type="dwc:sex" xlink:type="simple">male</named-content>; <bold>Taxon:</bold> scientificName: <named-content xmlns:xlink="http://www.w3.org/1999/xlink" content-type="dwc:scientificName" xlink:type="simple"><tp:taxon-name><tp:taxon-name-part taxon-name-part-type="genus" reg="Conotrachelus">Conotrachelus</tp:taxon-name-part> <tp:taxon-name-part taxon-name-part-type="species" reg="squamifrons">squamifrons</tp:taxon-name-part></tp:taxon-name> Champion, 1904</named-content>; <bold>Location:</bold> country: <named-content xmlns:xlink="http://www.w3.org/1999/xlink" content-type="dwc:country" xlink:type="simple">Guatemala</named-content>; locality: <named-content xmlns:xlink="http://www.w3.org/1999/xlink" content-type="dwc:locality" xlink:type="simple">Zapote</named-content>; verbatimLocality: <named-content xmlns:xlink="http://www.w3.org/1999/xlink" content-type="dwc:verbatimLocality" xlink:type="simple">Zapote, Guatemala</named-content>; maximumElevationInMeters: <named-content xmlns:xlink="http://www.w3.org/1999/xlink" content-type="dwc:maximumElevationInMeters" xlink:type="simple">609.6 m</named-content>; locationAccordingTo: <named-content xmlns:xlink="http://www.w3.org/1999/xlink" content-type="dwc:locationAccordingTo" xlink:type="simple">Selander and Vaurie 1962</named-content>; locationRemarks: <named-content xmlns:xlink="http://www.w3.org/1999/xlink" content-type="dwc:locationRemarks" xlink:type="simple">Settlement about 12 km northwest of Escuintla and south of Volcán de Fuego; 2000±; 14°23', 90°52'. The settlement was formerly considered to be in the department of Sacatepéquez</named-content>; decimalLatitude: <named-content xmlns:xlink="http://www.w3.org/1999/xlink" content-type="dwc:decimalLatitude" xlink:type="simple">14.83333</named-content>; decimalLongitude: <named-content xmlns:xlink="http://www.w3.org/1999/xlink" content-type="dwc:decimalLongitude" xlink:type="simple">-90.86667</named-content>; georeferencedBy: <named-content xmlns:xlink="http://www.w3.org/1999/xlink" content-type="dwc:georeferencedBy" xlink:type="simple">ML Chamorro</named-content>; georeferenceSources: <named-content xmlns:xlink="http://www.w3.org/1999/xlink" content-type="dwc:georeferenceSources" xlink:type="simple">Selander and Vaurie 1962</named-content>; <bold>Identification:</bold> identifiedBy: <named-content xmlns:xlink="http://www.w3.org/1999/xlink" content-type="dwc:identifiedBy" xlink:type="simple">George Charles Champion</named-content>; dateIdentified: <named-content xmlns:xlink="http://www.w3.org/1999/xlink" content-type="dwc:dateIdentified" xlink:type="simple">1904</named-content>; <bold>Event:</bold> eventRemarks: <named-content xmlns:xlink="http://www.w3.org/1999/xlink" content-type="dwc:eventRemarks" xlink:type="simple">Champion</named-content>; <bold>Record Level:</bold> institutionID: <named-content xmlns:xlink="http://www.w3.org/1999/xlink" content-type="dwc:institutionID" xlink:type="simple">BMNH</named-content>; basisOfRecord: <named-content xmlns:xlink="http://www.w3.org/1999/xlink" content-type="dwc:basisOfRecord" xlink:type="simple">PreservedSpecimen</named-content></p></list-item><list-item><p><bold>Type status:</bold> <named-content xmlns:xlink="http://www.w3.org/1999/xlink" content-type="dwc:typeStatus" xlink:type="simple">Paralectotype</named-content>. <bold>Occurrence:</bold> catalogNumber: <named-content xmlns:xlink="http://www.w3.org/1999/xlink" content-type="dwc:catalogNumber" xlink:type="simple">NHMUK01801267</named-content>; sex: <named-content xmlns:xlink="http://www.w3.org/1999/xlink" content-type="dwc:sex" xlink:type="simple">female</named-content>; <bold>Taxon:</bold> scientificName: <named-content xmlns:xlink="http://www.w3.org/1999/xlink" content-type="dwc:scientificName" xlink:type="simple"><tp:taxon-name><tp:taxon-name-part taxon-name-part-type="genus" reg="Conotrachelus">Conotrachelus</tp:taxon-name-part> <tp:taxon-name-part taxon-name-part-type="species" reg="squamifrons">squamifrons</tp:taxon-name-part></tp:taxon-name> Champion, 1904</named-content>; <bold>Location:</bold> country: <named-content xmlns:xlink="http://www.w3.org/1999/xlink" content-type="dwc:country" xlink:type="simple">Guatemala</named-content>; locality: <named-content xmlns:xlink="http://www.w3.org/1999/xlink" content-type="dwc:locality" xlink:type="simple">Cerro Zunil</named-content>; verbatimLocality: <named-content xmlns:xlink="http://www.w3.org/1999/xlink" content-type="dwc:verbatimLocality" xlink:type="simple">Cerro Zunil 1000m (first number illegible)</named-content>; maximumElevationInMeters: <named-content xmlns:xlink="http://www.w3.org/1999/xlink" content-type="dwc:maximumElevationInMeters" xlink:type="simple">1219</named-content>; locationAccordingTo: <named-content xmlns:xlink="http://www.w3.org/1999/xlink" content-type="dwc:locationAccordingTo" xlink:type="simple">Selander and Vaurie 1962</named-content>; locationRemarks: <named-content xmlns:xlink="http://www.w3.org/1999/xlink" content-type="dwc:locationRemarks" xlink:type="simple">Volcán Zunil, Quezaltenango, Guatemala. Volcanic mountain on the Pacific slope about 12 km. southeast of Quezaltenango; 14°43', 91°29'</named-content>; decimalLatitude: <named-content xmlns:xlink="http://www.w3.org/1999/xlink" content-type="dwc:decimalLatitude" xlink:type="simple">14.708716</named-content>; decimalLongitude: <named-content xmlns:xlink="http://www.w3.org/1999/xlink" content-type="dwc:decimalLongitude" xlink:type="simple">-91.48197</named-content>; <bold>Identification:</bold> identifiedBy: <named-content xmlns:xlink="http://www.w3.org/1999/xlink" content-type="dwc:identifiedBy" xlink:type="simple">George Charles Champion</named-content>; dateIdentified: <named-content xmlns:xlink="http://www.w3.org/1999/xlink" content-type="dwc:dateIdentified" xlink:type="simple">1904</named-content>; <bold>Event:</bold> eventRemarks: <named-content xmlns:xlink="http://www.w3.org/1999/xlink" content-type="dwc:eventRemarks" xlink:type="simple">Champion</named-content>; <bold>Record Level:</bold> institutionID: <named-content xmlns:xlink="http://www.w3.org/1999/xlink" content-type="dwc:institutionID" xlink:type="simple">BMNH</named-content>; basisOfRecord: <named-content xmlns:xlink="http://www.w3.org/1999/xlink" content-type="dwc:basisOfRecord" xlink:type="simple">PreservedSpecimen</named-content></p></list-item><list-item><p><bold>Type status:</bold> <named-content xmlns:xlink="http://www.w3.org/1999/xlink" content-type="dwc:typeStatus" xlink:type="simple">Paralectotype</named-content>. <bold>Occurrence:</bold> catalogNumber: <named-content xmlns:xlink="http://www.w3.org/1999/xlink" content-type="dwc:catalogNumber" xlink:type="simple">NHMUK010801268</named-content>; sex: <named-content xmlns:xlink="http://www.w3.org/1999/xlink" content-type="dwc:sex" xlink:type="simple">female</named-content>; <bold>Taxon:</bold> scientificName: <named-content xmlns:xlink="http://www.w3.org/1999/xlink" content-type="dwc:scientificName" xlink:type="simple"><tp:taxon-name><tp:taxon-name-part taxon-name-part-type="genus" reg="Conotrachelus">Conotrachelus</tp:taxon-name-part> <tp:taxon-name-part taxon-name-part-type="species" reg="squamifrons">squamifrons</tp:taxon-name-part></tp:taxon-name> Champion, 1904</named-content>; <bold>Location:</bold> country: <named-content xmlns:xlink="http://www.w3.org/1999/xlink" content-type="dwc:country" xlink:type="simple">Panama</named-content>; locality: <named-content xmlns:xlink="http://www.w3.org/1999/xlink" content-type="dwc:locality" xlink:type="simple">Bugaba, 800-1,500 ft</named-content>; minimumElevationInMeters: <named-content xmlns:xlink="http://www.w3.org/1999/xlink" content-type="dwc:minimumElevationInMeters" xlink:type="simple">243</named-content>; maximumElevationInMeters: <named-content xmlns:xlink="http://www.w3.org/1999/xlink" content-type="dwc:maximumElevationInMeters" xlink:type="simple">457</named-content>; locationAccordingTo: <named-content xmlns:xlink="http://www.w3.org/1999/xlink" content-type="dwc:locationAccordingTo" xlink:type="simple">Selander and Vaurie 1962</named-content>; locationRemarks: <named-content xmlns:xlink="http://www.w3.org/1999/xlink" content-type="dwc:locationRemarks" xlink:type="simple">Settlement on the Pacific slope about 22 km. northwest of David; 1000 feet; 8°28', 82°38'. The locality is sometimes cited erroneously as in Nicaragua.</named-content>; decimalLatitude: <named-content xmlns:xlink="http://www.w3.org/1999/xlink" content-type="dwc:decimalLatitude" xlink:type="simple">8.466497</named-content>; decimalLongitude: <named-content xmlns:xlink="http://www.w3.org/1999/xlink" content-type="dwc:decimalLongitude" xlink:type="simple">-82.633333</named-content>; georeferencedBy: <named-content xmlns:xlink="http://www.w3.org/1999/xlink" content-type="dwc:georeferencedBy" xlink:type="simple">M.L. Chamorro</named-content>; <bold>Identification:</bold> identifiedBy: <named-content xmlns:xlink="http://www.w3.org/1999/xlink" content-type="dwc:identifiedBy" xlink:type="simple">George Charles Champion</named-content>; dateIdentified: <named-content xmlns:xlink="http://www.w3.org/1999/xlink" content-type="dwc:dateIdentified" xlink:type="simple">1904</named-content>; <bold>Event:</bold> eventRemarks: <named-content xmlns:xlink="http://www.w3.org/1999/xlink" content-type="dwc:eventRemarks" xlink:type="simple">Champion</named-content>; <bold>Record Level:</bold> institutionID: <named-content xmlns:xlink="http://www.w3.org/1999/xlink" content-type="dwc:institutionID" xlink:type="simple">BMNH</named-content>; basisOfRecord: <named-content xmlns:xlink="http://www.w3.org/1999/xlink" content-type="dwc:basisOfRecord" xlink:type="simple">PreservedSpecimen</named-content></p></list-item><list-item><p><bold>Type status:</bold> <named-content xmlns:xlink="http://www.w3.org/1999/xlink" content-type="dwc:typeStatus" xlink:type="simple">Paralectotype</named-content>. <bold>Occurrence:</bold> catalogNumber: <named-content xmlns:xlink="http://www.w3.org/1999/xlink" content-type="dwc:catalogNumber" xlink:type="simple">NHMUK010801269</named-content>; sex: <named-content xmlns:xlink="http://www.w3.org/1999/xlink" content-type="dwc:sex" xlink:type="simple">male</named-content>; <bold>Taxon:</bold> scientificName: <named-content xmlns:xlink="http://www.w3.org/1999/xlink" content-type="dwc:scientificName" xlink:type="simple"><tp:taxon-name><tp:taxon-name-part taxon-name-part-type="genus" reg="Conotrachelus">Conotrachelus</tp:taxon-name-part> <tp:taxon-name-part taxon-name-part-type="species" reg="squamifrons">squamifrons</tp:taxon-name-part></tp:taxon-name> Champion, 1904</named-content>; <bold>Location:</bold> country: <named-content xmlns:xlink="http://www.w3.org/1999/xlink" content-type="dwc:country" xlink:type="simple">Panama</named-content>; locality: <named-content xmlns:xlink="http://www.w3.org/1999/xlink" content-type="dwc:locality" xlink:type="simple">Bugaba, Panama</named-content>; minimumElevationInMeters: <named-content xmlns:xlink="http://www.w3.org/1999/xlink" content-type="dwc:minimumElevationInMeters" xlink:type="simple">243</named-content>; maximumElevationInMeters: <named-content xmlns:xlink="http://www.w3.org/1999/xlink" content-type="dwc:maximumElevationInMeters" xlink:type="simple">457</named-content>; locationAccordingTo: <named-content xmlns:xlink="http://www.w3.org/1999/xlink" content-type="dwc:locationAccordingTo" xlink:type="simple">Selander and Vaurie 1962</named-content>; locationRemarks: <named-content xmlns:xlink="http://www.w3.org/1999/xlink" content-type="dwc:locationRemarks" xlink:type="simple">Bugaba, Chiriquí, Panamá. Settlement on the Pacific slope about 22 km. northwest of David; 1000 feet; 8°28', 82°38'. The locality is sometimes cited erroneously as in Nicaragua.</named-content>; decimalLatitude: <named-content xmlns:xlink="http://www.w3.org/1999/xlink" content-type="dwc:decimalLatitude" xlink:type="simple">8.466635</named-content>; decimalLongitude: <named-content xmlns:xlink="http://www.w3.org/1999/xlink" content-type="dwc:decimalLongitude" xlink:type="simple">-82.633333</named-content>; georeferencedBy: <named-content xmlns:xlink="http://www.w3.org/1999/xlink" content-type="dwc:georeferencedBy" xlink:type="simple">M.L. Chamorro</named-content>; <bold>Identification:</bold> identifiedBy: <named-content xmlns:xlink="http://www.w3.org/1999/xlink" content-type="dwc:identifiedBy" xlink:type="simple">George Charles Champion</named-content>; dateIdentified: <named-content xmlns:xlink="http://www.w3.org/1999/xlink" content-type="dwc:dateIdentified" xlink:type="simple">1904</named-content>; <bold>Event:</bold> eventRemarks: <named-content xmlns:xlink="http://www.w3.org/1999/xlink" content-type="dwc:eventRemarks" xlink:type="simple">Champion</named-content>; <bold>Record Level:</bold> institutionID: <named-content xmlns:xlink="http://www.w3.org/1999/xlink" content-type="dwc:institutionID" xlink:type="simple">BMNH</named-content>; basisOfRecord: <named-content xmlns:xlink="http://www.w3.org/1999/xlink" content-type="dwc:basisOfRecord" xlink:type="simple">PreservedSpecimen</named-content></p></list-item></list></tp:treatment-sec><tp:treatment-sec sec-type="Diagnosis"><title>Diagnosis</title><p>Male <italic><tp:taxon-name><tp:taxon-name-part taxon-name-part-type="genus" reg="Conotrachelus">C.</tp:taxon-name-part> <tp:taxon-name-part taxon-name-part-type="species" reg="squamifrons">squamifrons</tp:taxon-name-part></tp:taxon-name></italic> (Fig. <xref ref-type="fig" rid="F3712358">15</xref>) can be readily distinguished by the presence of an elongate, apically narrowing dentiform metauncus, visible when viewing the tibia ventrally, dorsally and anteriorly (Fig. <xref ref-type="fig" rid="F3712358">15</xref><xref ref-type="fig" rid="F3712364">b</xref>). This metauncus may be obscured when viewing the leg laterally (Fig. <xref ref-type="fig" rid="F3712358">15</xref><xref ref-type="fig" rid="F3712366">d</xref>). In addition, <italic><tp:taxon-name><tp:taxon-name-part taxon-name-part-type="genus" reg="Conotrachelus">C.</tp:taxon-name-part> <tp:taxon-name-part taxon-name-part-type="species" reg="squamifrons">squamifrons</tp:taxon-name-part></tp:taxon-name></italic> have deep pronotal punctations and the elytral surface is largely devoid of short pubescence (Fig. <xref ref-type="fig" rid="F3712358">15</xref><xref ref-type="fig" rid="F3712364">b</xref>). <italic><tp:taxon-name><tp:taxon-name-part taxon-name-part-type="genus" reg="Conotrachelus">Conotrachelus</tp:taxon-name-part> <tp:taxon-name-part taxon-name-part-type="species" reg="posticatus">posticatus</tp:taxon-name-part></tp:taxon-name></italic> males also possess a dentiform metauncus, however, the elytral characters, as discussed under that species, are not present in <italic><tp:taxon-name><tp:taxon-name-part taxon-name-part-type="genus" reg="Conotrachelus">C.</tp:taxon-name-part> <tp:taxon-name-part taxon-name-part-type="species" reg="squamifrons">squamifrons</tp:taxon-name-part></tp:taxon-name></italic>, namely, the first and second elytral intervals costate. <italic><tp:taxon-name><tp:taxon-name-part taxon-name-part-type="genus" reg="Conotrachelus">Conotrachelus</tp:taxon-name-part> <tp:taxon-name-part taxon-name-part-type="species" reg="lobatus">lobatus</tp:taxon-name-part></tp:taxon-name></italic> males, instead, have a spatulate, rounded metauncus, resembling a small, thin translucent spatula (Fig. <xref ref-type="fig" rid="F3712262">3</xref><xref ref-type="fig" rid="F3712271">e</xref>). <italic><tp:taxon-name><tp:taxon-name-part taxon-name-part-type="genus" reg="Conotrachelus">Conotrachelus</tp:taxon-name-part> <tp:taxon-name-part taxon-name-part-type="species" reg="scoparius">scoparius</tp:taxon-name-part></tp:taxon-name></italic> males appear to lack a process at the apex of the hind tibia and instead possess a pair of prominent, testaceus setal tufts (Fig. <xref ref-type="fig" rid="F3712345">14</xref><xref ref-type="fig" rid="F3712353">d</xref>). The scutellum is elongate narrow in <italic><tp:taxon-name><tp:taxon-name-part taxon-name-part-type="genus" reg="Conotrachelus">C.</tp:taxon-name-part> <tp:taxon-name-part taxon-name-part-type="species" reg="lobatus">lobatus</tp:taxon-name-part></tp:taxon-name></italic>, rounded in <italic><tp:taxon-name><tp:taxon-name-part taxon-name-part-type="genus" reg="Conotrachelus">C.</tp:taxon-name-part> <tp:taxon-name-part taxon-name-part-type="species" reg="squamifrons">squamifrons</tp:taxon-name-part></tp:taxon-name></italic>. In addition, the pronotal punctation in <italic><tp:taxon-name><tp:taxon-name-part taxon-name-part-type="genus" reg="Conotrachelus">C.</tp:taxon-name-part> <tp:taxon-name-part taxon-name-part-type="species" reg="squamifrons">squamifrons</tp:taxon-name-part></tp:taxon-name></italic>, male and female, is more pronounced, with the diameter of each individual puncture greater than the space between them. The postmedian elytral setal band may be less prominent in <italic><tp:taxon-name><tp:taxon-name-part taxon-name-part-type="genus" reg="Conotrachelus">C.</tp:taxon-name-part> <tp:taxon-name-part taxon-name-part-type="species" reg="squamifrons">squamifrons</tp:taxon-name-part></tp:taxon-name></italic> than in <italic><tp:taxon-name><tp:taxon-name-part taxon-name-part-type="genus" reg="Conotrachelus">C.</tp:taxon-name-part> <tp:taxon-name-part taxon-name-part-type="species" reg="posticatus">posticatus</tp:taxon-name-part></tp:taxon-name></italic>, <italic><tp:taxon-name><tp:taxon-name-part taxon-name-part-type="genus" reg="Conotrachelus">C.</tp:taxon-name-part> <tp:taxon-name-part taxon-name-part-type="species" reg="lobatus">lobatus</tp:taxon-name-part></tp:taxon-name></italic> and <italic><tp:taxon-name><tp:taxon-name-part taxon-name-part-type="genus" reg="Conotrachelus">C.</tp:taxon-name-part> <tp:taxon-name-part taxon-name-part-type="species" reg="scoparius">scoparius</tp:taxon-name-part></tp:taxon-name></italic>. Despite the name, "<tp:taxon-name><tp:taxon-name-part taxon-name-part-type="genus" reg="Conotrachelus"/><tp:taxon-name-part taxon-name-part-type="species" reg="squamifrons">squamifrons</tp:taxon-name-part></tp:taxon-name>", other species in this complex bear similar squamosity. The scales in <italic><tp:taxon-name><tp:taxon-name-part taxon-name-part-type="genus" reg="Conotrachelus">C.</tp:taxon-name-part> <tp:taxon-name-part taxon-name-part-type="species" reg="squamifrons">squamifrons</tp:taxon-name-part></tp:taxon-name></italic> may be more conspicuous because of their strongly contrasting colour in the type series, but this is not a very reliable character to distinguish the species.</p></tp:treatment-sec><tp:treatment-sec sec-type="Distribution"><title>Distribution</title><p>Guatemala, Panama</p></tp:treatment-sec><tp:treatment-sec sec-type="Taxon discussion"><title>Taxon discussion</title><p>In addition to the general remarks above on ways to differentiate males from females, males of <italic><tp:taxon-name><tp:taxon-name-part taxon-name-part-type="genus" reg="Conotrachelus">C.</tp:taxon-name-part> <tp:taxon-name-part taxon-name-part-type="species" reg="squamifrons">squamifrons</tp:taxon-name-part></tp:taxon-name></italic> can be distinguished from females by interstice 3 being sharply costate, while in some females, it may be subapically interrupted. Males are generally narrower-bodied than females.</p><p>Females in the paralectotype series differ from each other in the presence of a subbasal interruption of striae 3 and greater pronotal lateral expansion, resulting in a cordate pronotum e.g. in specimen number NHMUK010801264.</p></tp:treatment-sec><tp:treatment-sec><!--Section generated to contain objects referenced in tp:taxon-treatment.--><fig-group id="F3712358" position="float" orientation="portrait"><caption><p><italic><tp:taxon-name><tp:taxon-name-part taxon-name-part-type="genus" reg="Conotrachelus">Conotrachelus</tp:taxon-name-part> <tp:taxon-name-part taxon-name-part-type="species" reg="squamifrons">squamifrons</tp:taxon-name-part></tp:taxon-name></italic> Champion, lectotype male, NHMUK01801259.</p></caption><fig id="F3712363" position="float" orientation="portrait"><object-id xmlns:xlink="http://www.w3.org/1999/xlink" xlink:type="simple">10.3897/BDJ.6.e26362.figure15a</object-id><label>Figure 15a.</label><caption><p>Lateral view.</p></caption><graphic xmlns:xlink="http://www.w3.org/1999/xlink" xlink:href="bdj-06-e26362-g015_a.jpg" xlink:type="simple" position="float" orientation="portrait" id="oo_145422.jpg"/></fig><fig id="F3712364" position="float" orientation="portrait"><object-id xmlns:xlink="http://www.w3.org/1999/xlink" xlink:type="simple">10.3897/BDJ.6.e26362.figure15b</object-id><label>Figure 15b.</label><caption><p>Dorsal view.</p></caption><graphic xmlns:xlink="http://www.w3.org/1999/xlink" xlink:href="bdj-06-e26362-g015_b.jpg" xlink:type="simple" position="float" orientation="portrait" id="oo_145423.jpg"/></fig><fig id="F3712365" position="float" orientation="portrait"><object-id xmlns:xlink="http://www.w3.org/1999/xlink" xlink:type="simple">10.3897/BDJ.6.e26362.figure15c</object-id><label>Figure 15c.</label><caption><p>Anterior view.</p></caption><graphic xmlns:xlink="http://www.w3.org/1999/xlink" xlink:href="bdj-06-e26362-g015_c.jpg" xlink:type="simple" position="float" orientation="portrait" id="oo_145424.jpg"/></fig><fig id="F3712366" position="float" orientation="portrait"><object-id xmlns:xlink="http://www.w3.org/1999/xlink" xlink:type="simple">10.3897/BDJ.6.e26362.figure15d</object-id><label>Figure 15d.</label><caption><p>Detail, hind leg, lateral view.</p></caption><graphic xmlns:xlink="http://www.w3.org/1999/xlink" xlink:href="bdj-06-e26362-g015_d.jpg" xlink:type="simple" position="float" orientation="portrait" id="oo_145425.jpg"/></fig><fig id="F3712367" position="float" orientation="portrait"><object-id xmlns:xlink="http://www.w3.org/1999/xlink" xlink:type="simple">10.3897/BDJ.6.e26362.figure15e</object-id><label>Figure 15e.</label><caption><p>Labels.</p></caption><graphic xmlns:xlink="http://www.w3.org/1999/xlink" xlink:href="bdj-06-e26362-g015_e.jpg" xlink:type="simple" position="float" orientation="portrait" id="oo_145426.jpg"/></fig></fig-group><fig id="F3712364" position="float" orientation="portrait"><object-id xmlns:xlink="http://www.w3.org/1999/xlink" xlink:type="simple">10.3897/BDJ.6.e26362.figure15b</object-id><label>Figure 15b.</label><caption><p>Dorsal view.</p></caption><graphic xmlns:xlink="http://www.w3.org/1999/xlink" xlink:href="bdj-06-e26362-g015_b.jpg" xlink:type="simple" position="float" orientation="portrait" id="oo_145423.jpg"/></fig><fig id="F3712366" position="float" orientation="portrait"><object-id xmlns:xlink="http://www.w3.org/1999/xlink" xlink:type="simple">10.3897/BDJ.6.e26362.figure15d</object-id><label>Figure 15d.</label><caption><p>Detail, hind leg, lateral view.</p></caption><graphic xmlns:xlink="http://www.w3.org/1999/xlink" xlink:href="bdj-06-e26362-g015_d.jpg" xlink:type="simple" position="float" orientation="portrait" id="oo_145425.jpg"/></fig><fig-group id="F3712262" position="float" orientation="portrait"><caption><p><italic><tp:taxon-name><tp:taxon-name-part taxon-name-part-type="genus" reg="Conotrachelus">Conotrachelus</tp:taxon-name-part> <tp:taxon-name-part taxon-name-part-type="species" reg="lobatus">lobatus</tp:taxon-name-part></tp:taxon-name></italic> Champion, lectotype male, NHMUK010801255.</p></caption><fig id="F3712267" position="float" orientation="portrait"><object-id xmlns:xlink="http://www.w3.org/1999/xlink" xlink:type="simple">10.3897/BDJ.6.e26362.figure3a</object-id><label>Figure 3a.</label><caption><p>Lateral view.</p></caption><graphic xmlns:xlink="http://www.w3.org/1999/xlink" xlink:href="bdj-06-e26362-g003_a.jpg" xlink:type="simple" position="float" orientation="portrait" id="oo_145402.jpg"/></fig><fig id="F3712268" position="float" orientation="portrait"><object-id xmlns:xlink="http://www.w3.org/1999/xlink" xlink:type="simple">10.3897/BDJ.6.e26362.figure3b</object-id><label>Figure 3b.</label><caption><p>Dorsal view.</p></caption><graphic xmlns:xlink="http://www.w3.org/1999/xlink" xlink:href="bdj-06-e26362-g003_b.jpg" xlink:type="simple" position="float" orientation="portrait" id="oo_145403.jpg"/></fig><fig id="F3712269" position="float" orientation="portrait"><object-id xmlns:xlink="http://www.w3.org/1999/xlink" xlink:type="simple">10.3897/BDJ.6.e26362.figure3c</object-id><label>Figure 3c.</label><caption><p>Oblique lateral view.</p></caption><graphic xmlns:xlink="http://www.w3.org/1999/xlink" xlink:href="bdj-06-e26362-g003_c.jpg" xlink:type="simple" position="float" orientation="portrait" id="oo_145404.jpg"/></fig><fig id="F3712270" position="float" orientation="portrait"><object-id xmlns:xlink="http://www.w3.org/1999/xlink" xlink:type="simple">10.3897/BDJ.6.e26362.figure3d</object-id><label>Figure 3d.</label><caption><p>Anterior view.</p></caption><graphic xmlns:xlink="http://www.w3.org/1999/xlink" xlink:href="bdj-06-e26362-g003_d.jpg" xlink:type="simple" position="float" orientation="portrait" id="oo_145405.jpg"/></fig><fig id="F3712271" position="float" orientation="portrait"><object-id xmlns:xlink="http://www.w3.org/1999/xlink" xlink:type="simple">10.3897/BDJ.6.e26362.figure3e</object-id><label>Figure 3e.</label><caption><p>Detail, hind leg, lateral view.</p></caption><graphic xmlns:xlink="http://www.w3.org/1999/xlink" xlink:href="bdj-06-e26362-g003_e.jpg" xlink:type="simple" position="float" orientation="portrait" id="oo_145406.jpg"/></fig><fig id="F3712272" position="float" orientation="portrait"><object-id xmlns:xlink="http://www.w3.org/1999/xlink" xlink:type="simple">10.3897/BDJ.6.e26362.figure3f</object-id><label>Figure 3f.</label><caption><p>Labels.</p></caption><graphic xmlns:xlink="http://www.w3.org/1999/xlink" xlink:href="bdj-06-e26362-g003_f.jpg" xlink:type="simple" position="float" orientation="portrait" id="oo_145407.jpg"/></fig></fig-group><fig id="F3712271" position="float" orientation="portrait"><object-id xmlns:xlink="http://www.w3.org/1999/xlink" xlink:type="simple">10.3897/BDJ.6.e26362.figure3e</object-id><label>Figure 3e.</label><caption><p>Detail, hind leg, lateral view.</p></caption><graphic xmlns:xlink="http://www.w3.org/1999/xlink" xlink:href="bdj-06-e26362-g003_e.jpg" xlink:type="simple" position="float" orientation="portrait" id="oo_145406.jpg"/></fig><fig-group id="F3712345" position="float" orientation="portrait"><caption><p><italic><tp:taxon-name><tp:taxon-name-part taxon-name-part-type="genus" reg="Conotrachelus">Conotrachelus</tp:taxon-name-part> <tp:taxon-name-part taxon-name-part-type="species" reg="scoparius">scoparius</tp:taxon-name-part></tp:taxon-name></italic> Champion, holotype male, NHMUK01801258.</p></caption><fig id="F3712350" position="float" orientation="portrait"><object-id xmlns:xlink="http://www.w3.org/1999/xlink" xlink:type="simple">10.3897/BDJ.6.e26362.figure14a</object-id><label>Figure 14a.</label><caption><p>Lateral view.</p></caption><graphic xmlns:xlink="http://www.w3.org/1999/xlink" xlink:href="bdj-06-e26362-g014_a.jpg" xlink:type="simple" position="float" orientation="portrait" id="oo_145412.jpg"/></fig><fig id="F3712351" position="float" orientation="portrait"><object-id xmlns:xlink="http://www.w3.org/1999/xlink" xlink:type="simple">10.3897/BDJ.6.e26362.figure14b</object-id><label>Figure 14b.</label><caption><p>Dorsal view.</p></caption><graphic xmlns:xlink="http://www.w3.org/1999/xlink" xlink:href="bdj-06-e26362-g014_b.jpg" xlink:type="simple" position="float" orientation="portrait" id="oo_145413.jpg"/></fig><fig id="F3712352" position="float" orientation="portrait"><object-id xmlns:xlink="http://www.w3.org/1999/xlink" xlink:type="simple">10.3897/BDJ.6.e26362.figure14c</object-id><label>Figure 14c.</label><caption><p>Anterior view.</p></caption><graphic xmlns:xlink="http://www.w3.org/1999/xlink" xlink:href="bdj-06-e26362-g014_c.jpg" xlink:type="simple" position="float" orientation="portrait" id="oo_145414.jpg"/></fig><fig id="F3712353" position="float" orientation="portrait"><object-id xmlns:xlink="http://www.w3.org/1999/xlink" xlink:type="simple">10.3897/BDJ.6.e26362.figure14d</object-id><label>Figure 14d.</label><caption><p>Detail, hind leg, lateral view.</p></caption><graphic xmlns:xlink="http://www.w3.org/1999/xlink" xlink:href="bdj-06-e26362-g014_d.jpg" xlink:type="simple" position="float" orientation="portrait" id="oo_145415.jpg"/></fig><fig id="F3712354" position="float" orientation="portrait"><object-id xmlns:xlink="http://www.w3.org/1999/xlink" xlink:type="simple">10.3897/BDJ.6.e26362.figure14e</object-id><label>Figure 14e.</label><caption><p>Labels.</p></caption><graphic xmlns:xlink="http://www.w3.org/1999/xlink" xlink:href="bdj-06-e26362-g014_e.jpg" xlink:type="simple" position="float" orientation="portrait" id="oo_145416.jpg"/></fig></fig-group><fig id="F3712353" position="float" orientation="portrait"><object-id xmlns:xlink="http://www.w3.org/1999/xlink" xlink:type="simple">10.3897/BDJ.6.e26362.figure14d</object-id><label>Figure 14d.</label><caption><p>Detail, hind leg, lateral view.</p></caption><graphic xmlns:xlink="http://www.w3.org/1999/xlink" xlink:href="bdj-06-e26362-g014_d.jpg" xlink:type="simple" position="float" orientation="portrait" id="oo_145415.jpg"/></fig></tp:treatment-sec><ref-list><ref id="B3711757"><element-citation xmlns:xlink="http://www.w3.org/1999/xlink" publication-type="chapter" xlink:type="simple"><person-group person-group-type="author"><name name-style="western"><surname>Champion</surname><given-names>G. C.</given-names></name></person-group><year>1904</year><chapter-title><tp:taxon-name><tp:taxon-name-part taxon-name-part-type="class">Insecta</tp:taxon-name-part></tp:taxon-name>. <tp:taxon-name><tp:taxon-name-part taxon-name-part-type="order">Coleoptera</tp:taxon-name-part></tp:taxon-name>. <tp:taxon-name><tp:taxon-name-part taxon-name-part-type="genus">Rhynchophora</tp:taxon-name-part></tp:taxon-name>. <tp:taxon-name><tp:taxon-name-part taxon-name-part-type="family">Curculionidae</tp:taxon-name-part></tp:taxon-name>. <tp:taxon-name><tp:taxon-name-part taxon-name-part-type="subfamily">Curculioninae</tp:taxon-name-part></tp:taxon-name> (part.)</chapter-title><person-group person-group-type="editor"><name name-style="western"><surname>Champion</surname><given-names>G. C.</given-names></name></person-group><source>Biologia Centrali-Americana</source><volume>4, part 4</volume><size units="page">viii + 750 + 35 pl. [337-440: IX-1904]</size></element-citation></ref><ref id="B3637991"><element-citation xmlns:xlink="http://www.w3.org/1999/xlink" publication-type="article" xlink:type="simple"><person-group person-group-type="author"><name name-style="western"><surname>O'Brien</surname><given-names>Charles</given-names></name><name name-style="western"><surname>Wibmer</surname><given-names>Guillermo J</given-names></name></person-group><year>1982</year><article-title>Annotated checklist of weevils (<tp:taxon-name><tp:taxon-name-part taxon-name-part-type="family">Curculionidae</tp:taxon-name-part></tp:taxon-name> sensu lato) of North America and the West Indies (<tp:taxon-name><tp:taxon-name-part taxon-name-part-type="order">Coleoptera</tp:taxon-name-part></tp:taxon-name>: <tp:taxon-name><tp:taxon-name-part taxon-name-part-type="family">Curculionidae</tp:taxon-name-part></tp:taxon-name>)</article-title><source>Memoirs of the American Entomological Institute</source><volume>34</volume><fpage>1</fpage><lpage>382</lpage></element-citation></ref><ref id="B3468091"><element-citation xmlns:xlink="http://www.w3.org/1999/xlink" publication-type="article" xlink:type="simple"><person-group person-group-type="author"><name name-style="western"><surname>Salas-Araiza</surname><given-names>M. D.</given-names></name><name name-style="western"><surname>O'Brien</surname><given-names>C. W.</given-names></name><name name-style="western"><surname>Romero-Napoles</surname><given-names>J.</given-names></name></person-group><year>2001</year><article-title><tp:taxon-name><tp:taxon-name-part taxon-name-part-type="superfamily">Curculionoidea</tp:taxon-name-part></tp:taxon-name> (<tp:taxon-name><tp:taxon-name-part taxon-name-part-type="class">Insecta</tp:taxon-name-part></tp:taxon-name>: <tp:taxon-name><tp:taxon-name-part taxon-name-part-type="order">Coleoptera</tp:taxon-name-part></tp:taxon-name>) from the state of Guanajuato, Mexico</article-title><source><tp:taxon-name><tp:taxon-name-part taxon-name-part-type="class">Insecta</tp:taxon-name-part></tp:taxon-name> Mundi</source><volume>15</volume><issue>1</issue><fpage>45</fpage><lpage>57</lpage></element-citation></ref></ref-list></tp:taxon-treatment>
